# Supplementary material for: A taxonomic revision of Neoserica (sensu lato): the species groups N. lubrica, N. obscura, and N. silvestris (Coleoptera, Scarabaeidae, Sericini)
Source: Zookeys. 2016 Nov 23;(635):123–60. doi: 10.3897/zookeys.635.9915 (PMC5126513; doi:10.3897/zookeys.635.9915)
Supplement: XML Treatment for Neoserica (s.l.) obscura [file zookeys.635.9915-treatment5.xml]

<!DOCTYPE tp:taxon-treatment
  PUBLIC "-//TaxonX//DTD Taxonomic Treatment Publishing DTD v0 20100105//EN" "tax-treatment-NSO.dtd">
<tp:taxon-treatment xmlns:tp="http://www.plazi.org/taxpub"><tp:treatment-meta><kwd-group><label>Taxon classification</label><kwd><named-content content-type="kingdom">Animalia</named-content></kwd><kwd><named-content content-type="order">Coleoptera</named-content></kwd><kwd><named-content content-type="family">Scarabaeidae</named-content></kwd></kwd-group><mixed-citation publication-type="journal"><person-group><name><surname>Liu</surname><given-names>Wan-Gang</given-names></name><name><surname>Fabrizi</surname><given-names>Silvia</given-names></name><name><surname>Bai</surname><given-names>Ming</given-names></name><name><surname>Ahrens</surname><given-names>Dirk</given-names></name></person-group><article-title>A taxonomic revision of <italic><tp:taxon-name><tp:taxon-name-part taxon-name-part-type="genus">Neoserica</tp:taxon-name-part></tp:taxon-name></italic> (<italic>sensu lato</italic>): the species groups <italic><tp:taxon-name><tp:taxon-name-part taxon-name-part-type="genus">N.</tp:taxon-name-part> <tp:taxon-name-part taxon-name-part-type="species">lubrica</tp:taxon-name-part></tp:taxon-name></italic>, <italic><tp:taxon-name><tp:taxon-name-part taxon-name-part-type="genus">N.</tp:taxon-name-part> <tp:taxon-name-part taxon-name-part-type="species">obscura</tp:taxon-name-part></tp:taxon-name></italic>, and <italic><tp:taxon-name><tp:taxon-name-part taxon-name-part-type="genus">N.</tp:taxon-name-part> <tp:taxon-name-part taxon-name-part-type="species">silvestris</tp:taxon-name-part></tp:taxon-name></italic> (<tp:taxon-name><tp:taxon-name-part taxon-name-part-type="order">Coleoptera</tp:taxon-name-part></tp:taxon-name>, <tp:taxon-name><tp:taxon-name-part taxon-name-part-type="family">Scarabaeidae</tp:taxon-name-part></tp:taxon-name>, <tp:taxon-name><tp:taxon-name-part taxon-name-part-type="tribe">Sericini</tp:taxon-name-part></tp:taxon-name>)</article-title><source>Zookeys</source><day>23</day><month>11</month><year>2016</year><volume>2016</volume><issue>635</issue><fpage>123</fpage><lpage>160</lpage><pub-id pub-id-type="doi">10.3897/zookeys.635.9915</pub-id></mixed-citation></tp:treatment-meta><tp:nomenclature><tp:taxon-name>
              <tp:taxon-name-part taxon-name-part-type="genus">Neoserica</tp:taxon-name-part>
              <tp:taxon-name-part taxon-name-part-type="sensu">(s.l.)</tp:taxon-name-part>
              <tp:taxon-name-part taxon-name-part-type="species">obscura</tp:taxon-name-part>
            </tp:taxon-name><tp:taxon-authority>(Blanchard, 1850)</tp:taxon-authority><xref ref-type="fig" rid="F2">Figs 2E–H</xref><xref ref-type="fig" rid="F6">, 6</xref><tp:nomenclature-citation-list><tp:nomenclature-citation><tp:taxon-name>
                  <tp:taxon-name-part taxon-name-part-type="genus">Omaloplia</tp:taxon-name-part> <tp:taxon-name-part taxon-name-part-type="species">obscura</tp:taxon-name-part></tp:taxon-name><comment>Blanchard, 1850: 79.</comment></tp:nomenclature-citation><tp:nomenclature-citation><tp:taxon-name>
                  <tp:taxon-name-part taxon-name-part-type="genus">Neoserica</tp:taxon-name-part> <tp:taxon-name-part taxon-name-part-type="species">obscura</tp:taxon-name-part></tp:taxon-name><comment>: <xref ref-type="bibr" rid="B11">Frey 1972a</xref>: 212, Ahrens 2006: 239, 2007: 26.</comment></tp:nomenclature-citation><tp:nomenclature-citation><tp:taxon-name>
                  <tp:taxon-name-part taxon-name-part-type="genus">Microserica</tp:taxon-name-part> <tp:taxon-name-part taxon-name-part-type="species">roeri</tp:taxon-name-part></tp:taxon-name><comment>Frey, 1972b: 171; Ahrens 2006: 239, 2007: 26; <bold>syn. n.</bold></comment></tp:nomenclature-citation><tp:nomenclature-citation><tp:taxon-name>
                  <tp:taxon-name-part taxon-name-part-type="genus">Aserica</tp:taxon-name-part> <tp:taxon-name-part taxon-name-part-type="species">chinensis</tp:taxon-name-part></tp:taxon-name><comment>Arrow, 1946b: 268; <tp:taxon-name><tp:taxon-name-part taxon-name-part-type="genus">Maladera</tp:taxon-name-part> (<tp:taxon-name-part taxon-name-part-type="subgenus">Aserica</tp:taxon-name-part>) <tp:taxon-name-part taxon-name-part-type="species">chinensis</tp:taxon-name-part></tp:taxon-name>: Ahrens 2006: 234, 2007: 19; <bold>syn. n.</bold></comment></tp:nomenclature-citation></tp:nomenclature-citation-list></tp:nomenclature><tp:treatment-sec sec-type="type material" id="SECID0ENMBG"><title>Type material examined.</title><p>Lectotype (<italic><tp:taxon-name><tp:taxon-name-part taxon-name-part-type="genus">Omaloplia</tp:taxon-name-part> <tp:taxon-name-part taxon-name-part-type="species">obscura</tp:taxon-name-part></tp:taxon-name></italic>, here designated): ♂ “Museum Paris Chine Gallery 5-46/ <tp:taxon-name><tp:taxon-name-part taxon-name-part-type="genus">Omaloplia</tp:taxon-name-part> <tp:taxon-name-part taxon-name-part-type="species">obscura</tp:taxon-name-part></tp:taxon-name> Cat. Mus. China” (<named-content xmlns:xlink="http://www.w3.org/1999/xlink" content-type="dwc:institutional_code" xlink:type="simple">MNHN</named-content>). Paralectotypes (<italic><tp:taxon-name><tp:taxon-name-part taxon-name-part-type="species">obscura</tp:taxon-name-part></tp:taxon-name></italic>): 1 ♂ “Museum Paris Gallery 5-46/ <tp:taxon-name><tp:taxon-name-part taxon-name-part-type="genus">Omaloplia</tp:taxon-name-part> <tp:taxon-name-part taxon-name-part-type="species">obscura</tp:taxon-name-part></tp:taxon-name> Blanch. ex Typis/ Brsk. I 98 vid” (<named-content xmlns:xlink="http://www.w3.org/1999/xlink" content-type="dwc:institutional_code" xlink:type="simple">MNHN</named-content>), 1 ♂ “Museum Paris Chine Gallery 5-46” (<named-content xmlns:xlink="http://www.w3.org/1999/xlink" content-type="dwc:institutional_code" xlink:type="simple">MNHN</named-content>). Syntype (<italic><tp:taxon-name><tp:taxon-name-part taxon-name-part-type="genus">Aserica</tp:taxon-name-part> <tp:taxon-name-part taxon-name-part-type="species">chinenesis</tp:taxon-name-part></tp:taxon-name></italic>): 2 ♂♂ “China Kuliang 1923 S. F. Light” (<abbrev xmlns:xlink="http://www.w3.org/1999/xlink" content-type="institution" xlink:title="Natural History Museum, London, UK" id="ABBRID0ETPBG" xlink:type="simple">BMNH</abbrev>), 1 ♂ “Foochow” (<abbrev xmlns:xlink="http://www.w3.org/1999/xlink" content-type="institution" xlink:title="Natural History Museum, London, UK" id="ABBRID0EYPBG" xlink:type="simple">BMNH</abbrev>). Holotype (<italic><tp:taxon-name><tp:taxon-name-part taxon-name-part-type="genus">Microserica</tp:taxon-name-part> <tp:taxon-name-part taxon-name-part-type="species">roeri</tp:taxon-name-part></tp:taxon-name></italic>): ♂ “Kuatun (2300 m) 27,40 n.Br. 117,49 ö.L. J. Klapperich 17.6.1938 (Fukien) /Type <tp:taxon-name><tp:taxon-name-part taxon-name-part-type="genus">Microserica</tp:taxon-name-part> <tp:taxon-name-part taxon-name-part-type="species">roeri</tp:taxon-name-part></tp:taxon-name> n.sp. G. Frey 1971” (<named-content xmlns:xlink="http://www.w3.org/1999/xlink" content-type="dwc:institutional_code" xlink:type="simple">ZFMK</named-content>). Paratypes (<italic><tp:taxon-name><tp:taxon-name-part taxon-name-part-type="genus">Microserica</tp:taxon-name-part> <tp:taxon-name-part taxon-name-part-type="species">roeri</tp:taxon-name-part></tp:taxon-name></italic> FREY): 1 ♂ “Kuatun (2300 m) 27,40 n.Br. 117,49 ö.L. J. Klapperich 16.6.1938 (Fukien)/Paratype <tp:taxon-name><tp:taxon-name-part taxon-name-part-type="genus">Microserica</tp:taxon-name-part> <tp:taxon-name-part taxon-name-part-type="species">roeri</tp:taxon-name-part></tp:taxon-name> n.sp. G. Frey 1971” (<abbrev xmlns:xlink="http://www.w3.org/1999/xlink" content-type="institution" xlink:title="Museum für Naturkunde, Berlin, Germany" id="ABBRID0ELRBG" xlink:type="simple">ZMHB</abbrev>), 3 ♂♂, 1 ♀ “Kuatun (2300 m) 27,40 n.Br. 117,49 ö.L. J. Klapperich 17.6.1938 (Fukien) /Paratype <tp:taxon-name><tp:taxon-name-part taxon-name-part-type="genus">Microserica</tp:taxon-name-part> <tp:taxon-name-part taxon-name-part-type="species">roeri</tp:taxon-name-part></tp:taxon-name> n.sp. G. Frey 1971” (<named-content xmlns:xlink="http://www.w3.org/1999/xlink" content-type="dwc:institutional_code" xlink:type="simple">ZFMK</named-content>), 1 ♀ “Kuatun (2300 m) 27,40 n.Br. 117,49 ö.L. J. Klapperich 15.6.1938 (Fukien) /Paratype <tp:taxon-name><tp:taxon-name-part taxon-name-part-type="genus">Microserica</tp:taxon-name-part> <tp:taxon-name-part taxon-name-part-type="species">roeri</tp:taxon-name-part></tp:taxon-name> n. sp. G. Frey 1971” (<named-content xmlns:xlink="http://www.w3.org/1999/xlink" content-type="dwc:institutional_code" xlink:type="simple">ZFMK</named-content>), 1 ex. (not sexed) “Kuatun (2300 m) 27,40 n.Br. 117,49 ö.L. J. Klapperich 25.5.1938 (Fukien)/ <tp:taxon-name><tp:taxon-name-part taxon-name-part-type="genus">Microserica</tp:taxon-name-part> <tp:taxon-name-part taxon-name-part-type="species">roeri</tp:taxon-name-part></tp:taxon-name> m. G. Frey 1971/ Paratype <tp:taxon-name><tp:taxon-name-part taxon-name-part-type="genus">Microserica</tp:taxon-name-part> <tp:taxon-name-part taxon-name-part-type="species">roeri</tp:taxon-name-part></tp:taxon-name> Frey, 1972 det. Ahrens 2016” (<named-content xmlns:xlink="http://www.w3.org/1999/xlink" content-type="dwc:institutional_code" xlink:type="simple">ZFMK</named-content>), 4 ex. (not sexed) “Kuatun (2300 m) 27,40 n.Br. 117,49 ö.L. J. Klapperich 4.6.1938 (Fukien)/ <tp:taxon-name><tp:taxon-name-part taxon-name-part-type="genus">Microserica</tp:taxon-name-part> <tp:taxon-name-part taxon-name-part-type="species">roeri</tp:taxon-name-part></tp:taxon-name> m. G. Frey 1971/ Paratype <tp:taxon-name><tp:taxon-name-part taxon-name-part-type="genus">Microserica</tp:taxon-name-part> <tp:taxon-name-part taxon-name-part-type="species">roeri</tp:taxon-name-part></tp:taxon-name> Frey, 1972 det. Ahrens 2016” (<named-content xmlns:xlink="http://www.w3.org/1999/xlink" content-type="dwc:institutional_code" xlink:type="simple">ZFMK</named-content>), 2 ex. (not sexed) “Kuatun (2300 m) 27,40 n.Br. 117,49 ö.L. J. Klapperich 12.6.1938 (Fukien)/ <tp:taxon-name><tp:taxon-name-part taxon-name-part-type="genus">Microserica</tp:taxon-name-part> <tp:taxon-name-part taxon-name-part-type="species">roeri</tp:taxon-name-part></tp:taxon-name> m. G. Frey 1971/ Paratype <tp:taxon-name><tp:taxon-name-part taxon-name-part-type="genus">Microserica</tp:taxon-name-part> <tp:taxon-name-part taxon-name-part-type="species">roeri</tp:taxon-name-part></tp:taxon-name> Frey, 1972 det. Ahrens 2016” (<named-content xmlns:xlink="http://www.w3.org/1999/xlink" content-type="dwc:institutional_code" xlink:type="simple">ZFMK</named-content>), 15 ex. (not sexed) “Kuatun (2300 m) 27,40 n.Br. 117,49 ö.L. J.Klapperich 14.6.1938 (Fukien)/ <tp:taxon-name><tp:taxon-name-part taxon-name-part-type="genus">Microserica</tp:taxon-name-part> <tp:taxon-name-part taxon-name-part-type="species">roeri</tp:taxon-name-part></tp:taxon-name> m. G. Frey 1971/ Paratype <tp:taxon-name><tp:taxon-name-part taxon-name-part-type="genus">Microserica</tp:taxon-name-part> <tp:taxon-name-part taxon-name-part-type="species">roeri</tp:taxon-name-part></tp:taxon-name> Frey, 1972 det. Ahrens 2016” (<named-content xmlns:xlink="http://www.w3.org/1999/xlink" content-type="dwc:institutional_code" xlink:type="simple">ZFMK</named-content>), 25 ex. (not sexed) “Kuatun (2300 m) 27,40 n.Br. 117,49 ö.L. J.Klapperich 15.6.1938 (Fukien)/ <tp:taxon-name><tp:taxon-name-part taxon-name-part-type="genus">Microserica</tp:taxon-name-part> <tp:taxon-name-part taxon-name-part-type="species">roeri</tp:taxon-name-part></tp:taxon-name> m. G. Frey 1971/ Paratype <tp:taxon-name><tp:taxon-name-part taxon-name-part-type="genus">Microserica</tp:taxon-name-part> <tp:taxon-name-part taxon-name-part-type="species">roeri</tp:taxon-name-part></tp:taxon-name> Frey, 1972 det. Ahrens 2016” (<named-content xmlns:xlink="http://www.w3.org/1999/xlink" content-type="dwc:institutional_code" xlink:type="simple">ZFMK</named-content>), 27 ex. (not sexed) “Kuatun (2300 m) 27,40 n.Br. 117,49 ö.L. J.Klapperich 16.6.1938 (Fukien)/ <tp:taxon-name><tp:taxon-name-part taxon-name-part-type="genus">Microserica</tp:taxon-name-part> <tp:taxon-name-part taxon-name-part-type="species">roeri</tp:taxon-name-part></tp:taxon-name> m. G. Frey 1971/ Paratype <tp:taxon-name><tp:taxon-name-part taxon-name-part-type="genus">Microserica</tp:taxon-name-part> <tp:taxon-name-part taxon-name-part-type="species">roeri</tp:taxon-name-part></tp:taxon-name> Frey, 1972 det. Ahrens 2016” (<named-content xmlns:xlink="http://www.w3.org/1999/xlink" content-type="dwc:institutional_code" xlink:type="simple">ZFMK</named-content>), 58 ex. (not sexed) “Kuatun (2300 m) 27,40 n.Br. 117,49 ö.L. J.Klapperich 17.6.1938 (Fukien)/ <tp:taxon-name><tp:taxon-name-part taxon-name-part-type="genus">Microserica</tp:taxon-name-part> <tp:taxon-name-part taxon-name-part-type="species">roeri</tp:taxon-name-part></tp:taxon-name> m. G. Frey 1971/ Paratype <tp:taxon-name><tp:taxon-name-part taxon-name-part-type="genus">Microserica</tp:taxon-name-part> <tp:taxon-name-part taxon-name-part-type="species">roeri</tp:taxon-name-part></tp:taxon-name> Frey, 1972 det. Ahrens 2016” (<named-content xmlns:xlink="http://www.w3.org/1999/xlink" content-type="dwc:institutional_code" xlink:type="simple">ZFMK</named-content>), 9 ex. (not sexed) “Kuatun (2300 m) 27,40 n.Br. 117,49 ö.L. J.Klapperich 18.6.1938 (Fukien)/ <tp:taxon-name><tp:taxon-name-part taxon-name-part-type="genus">Microserica</tp:taxon-name-part> <tp:taxon-name-part taxon-name-part-type="species">roeri</tp:taxon-name-part></tp:taxon-name> m. G. Frey 1971/ Paratype <tp:taxon-name><tp:taxon-name-part taxon-name-part-type="genus">Microserica</tp:taxon-name-part> <tp:taxon-name-part taxon-name-part-type="species">roeri</tp:taxon-name-part></tp:taxon-name> Frey, 1972 det. Ahrens 2016” (<named-content xmlns:xlink="http://www.w3.org/1999/xlink" content-type="dwc:institutional_code" xlink:type="simple">ZFMK</named-content>), 1 ex. (not sexed) “Kuatun (2300 m) 27,40 n.Br. 117,49 ö.L. J.Klapperich 20.6.1938 (Fukien)/ <tp:taxon-name><tp:taxon-name-part taxon-name-part-type="genus">Microserica</tp:taxon-name-part> <tp:taxon-name-part taxon-name-part-type="species">roeri</tp:taxon-name-part></tp:taxon-name> m. G. Frey 1971/ Paratype <tp:taxon-name><tp:taxon-name-part taxon-name-part-type="genus">Microserica</tp:taxon-name-part> <tp:taxon-name-part taxon-name-part-type="species">roeri</tp:taxon-name-part></tp:taxon-name> Frey, 1972 det. Ahrens 2016” (<named-content xmlns:xlink="http://www.w3.org/1999/xlink" content-type="dwc:institutional_code" xlink:type="simple">ZFMK</named-content>), 1 ex. (not sexed) “Kuatun (2300 m) 27,40 n.Br. 117,49 ö.L. J.Klapperich 21.6.1938 (Fukien)/ <tp:taxon-name><tp:taxon-name-part taxon-name-part-type="genus">Microserica</tp:taxon-name-part> <tp:taxon-name-part taxon-name-part-type="species">roeri</tp:taxon-name-part></tp:taxon-name> m. G. Frey 1971/ Paratype <tp:taxon-name><tp:taxon-name-part taxon-name-part-type="genus">Microserica</tp:taxon-name-part> <tp:taxon-name-part taxon-name-part-type="species">roeri</tp:taxon-name-part></tp:taxon-name> Frey, 1972 det. Ahrens 2016” (<named-content xmlns:xlink="http://www.w3.org/1999/xlink" content-type="dwc:institutional_code" xlink:type="simple">ZFMK</named-content>), 1 ex. (not sexed) “Kuatun (2300 m) 27,40 n.Br. 117,49 ö.L. J.Klapperich 9.7.1938 (Fukien)/ <tp:taxon-name><tp:taxon-name-part taxon-name-part-type="genus">Microserica</tp:taxon-name-part> <tp:taxon-name-part taxon-name-part-type="species">roeri</tp:taxon-name-part></tp:taxon-name> m. G. Frey 1971/ Paratype <tp:taxon-name><tp:taxon-name-part taxon-name-part-type="genus">Microserica</tp:taxon-name-part> <tp:taxon-name-part taxon-name-part-type="species">roeri</tp:taxon-name-part></tp:taxon-name> Frey, 1972 det. Ahrens 2016” (<named-content xmlns:xlink="http://www.w3.org/1999/xlink" content-type="dwc:institutional_code" xlink:type="simple">ZFMK</named-content>), 1 ex. (not sexed) “Kuatun (2300 m) 27,40 n.Br. 117,49 ö.L. J.Klapperich 27.7.1938 (Fukien)/ <tp:taxon-name><tp:taxon-name-part taxon-name-part-type="genus">Microserica</tp:taxon-name-part> <tp:taxon-name-part taxon-name-part-type="species">roeri</tp:taxon-name-part></tp:taxon-name> m. G. Frey 1971/ Paratype <tp:taxon-name><tp:taxon-name-part taxon-name-part-type="genus">Microserica</tp:taxon-name-part> <tp:taxon-name-part taxon-name-part-type="species">roeri</tp:taxon-name-part></tp:taxon-name> Frey, 1972 det. Ahrens 2016” (<named-content xmlns:xlink="http://www.w3.org/1999/xlink" content-type="dwc:institutional_code" xlink:type="simple">ZFMK</named-content>), 1 ex. (not sexed) “Kuatun (2300 m) 27,40 n.Br. 117,49 ö.L. J.Klapperich 8.8.1938 (Fukien)/ <tp:taxon-name><tp:taxon-name-part taxon-name-part-type="genus">Microserica</tp:taxon-name-part> <tp:taxon-name-part taxon-name-part-type="species">roeri</tp:taxon-name-part></tp:taxon-name> m. G. Frey 1971/ Paratype <tp:taxon-name><tp:taxon-name-part taxon-name-part-type="genus">Microserica</tp:taxon-name-part> <tp:taxon-name-part taxon-name-part-type="species">roeri</tp:taxon-name-part></tp:taxon-name> Frey, 1972 det. Ahrens 2016” (<named-content xmlns:xlink="http://www.w3.org/1999/xlink" content-type="dwc:institutional_code" xlink:type="simple">ZFMK</named-content>), 4 ex. (not sexed) “Kuatun (2300 m) 27,40 n.Br. 117,49 ö.L. J.Klapperich 9.8.1938 (Fukien)/ <tp:taxon-name><tp:taxon-name-part taxon-name-part-type="genus">Microserica</tp:taxon-name-part> <tp:taxon-name-part taxon-name-part-type="species">roeri</tp:taxon-name-part></tp:taxon-name> m. G. Frey 1971/ Paratype <tp:taxon-name><tp:taxon-name-part taxon-name-part-type="genus">Microserica</tp:taxon-name-part> <tp:taxon-name-part taxon-name-part-type="species">roeri</tp:taxon-name-part></tp:taxon-name> Frey, 1972 det. Ahrens 2016” (<named-content xmlns:xlink="http://www.w3.org/1999/xlink" content-type="dwc:institutional_code" xlink:type="simple">ZFMK</named-content>), 1 ex. (not sexed) “Kuatun (2300 m) 27,40 n.Br. 117,49 ö.L. J.Klapperich 22.8.1938 (Fukien)/ <tp:taxon-name><tp:taxon-name-part taxon-name-part-type="genus">Microserica</tp:taxon-name-part> <tp:taxon-name-part taxon-name-part-type="species">roeri</tp:taxon-name-part></tp:taxon-name> m. G. Frey 1971/ Paratype <tp:taxon-name><tp:taxon-name-part taxon-name-part-type="genus">Microserica</tp:taxon-name-part> <tp:taxon-name-part taxon-name-part-type="species">roeri</tp:taxon-name-part></tp:taxon-name> Frey, 1972 det. Ahrens 2016” (<named-content xmlns:xlink="http://www.w3.org/1999/xlink" content-type="dwc:institutional_code" xlink:type="simple">ZFMK</named-content>).</p></tp:treatment-sec><tp:treatment-sec sec-type="material" id="SECID0EY5BG"><title>Additional material examined.</title><p>8 ex. “China Fujian prov. Sangang env. 3.-5./.1991 M. Nikodým leg.” (<named-content xmlns:xlink="http://www.w3.org/1999/xlink" content-type="dwc:institutional_code" xlink:type="simple">ZFMK</named-content>), 4 ex. “Chine 18.V.46 Kuatun, Fukien leg. Tschung-Sen” (<named-content xmlns:xlink="http://www.w3.org/1999/xlink" content-type="dwc:institutional_code" xlink:type="simple">MHNG</named-content>), 18 ex. “Chine 1.VI.46 Kuatun, Fukien leg. Tschung-Sen” (<named-content xmlns:xlink="http://www.w3.org/1999/xlink" content-type="dwc:institutional_code" xlink:type="simple">MHNG</named-content>), 4 ex. “Chine 4.VI.46 Kuatun, Fukien leg. Tschung-Sen” (<named-content xmlns:xlink="http://www.w3.org/1999/xlink" content-type="dwc:institutional_code" xlink:type="simple">MHNG</named-content>), 3 ex. “Chine 8.VI.46 Kuatun, Fukien leg. Tschung-Sen” (<named-content xmlns:xlink="http://www.w3.org/1999/xlink" content-type="dwc:institutional_code" xlink:type="simple">MHNG</named-content>), 12 ex. “Chine 10.VI.46 Kuatun, Fukien leg. Tschung-Sen” (<named-content xmlns:xlink="http://www.w3.org/1999/xlink" content-type="dwc:institutional_code" xlink:type="simple">MHNG</named-content>), 6 ex. “Chine 12.VI.46 Kuatun, Fukien leg. Tschung-Sen” (<named-content xmlns:xlink="http://www.w3.org/1999/xlink" content-type="dwc:institutional_code" xlink:type="simple">MHNG</named-content>), 57 ex. “Chine 15.VI.46 Kuatun, Fukien leg. Tschung-Sen” (<named-content xmlns:xlink="http://www.w3.org/1999/xlink" content-type="dwc:institutional_code" xlink:type="simple">MHNG</named-content>), 78 ex. “Chine 20.VI.46 Kuatun, Fukien leg. Tschung-Sen” (<named-content xmlns:xlink="http://www.w3.org/1999/xlink" content-type="dwc:institutional_code" xlink:type="simple">MHNG</named-content>), 14 ex. “Chine 29.VI.46 Kuatun, Fukien leg. Tschung-Sen” (<named-content xmlns:xlink="http://www.w3.org/1999/xlink" content-type="dwc:institutional_code" xlink:type="simple">MHNG</named-content>), 37 ex. “Chine 28.VII.46 Kuatun, Fukien leg. Tschung-Sen” (<named-content xmlns:xlink="http://www.w3.org/1999/xlink" content-type="dwc:institutional_code" xlink:type="simple">MHNG</named-content>), 6 ex. “Chine 4.VII.46 Kuatun, Fukien leg. Tschung-Sen” (<named-content xmlns:xlink="http://www.w3.org/1999/xlink" content-type="dwc:institutional_code" xlink:type="simple">MHNG</named-content>), 24 ex. “Chine 6.VII.46 Kuatun, Fukien leg. Tschung-Sen” (<named-content xmlns:xlink="http://www.w3.org/1999/xlink" content-type="dwc:institutional_code" xlink:type="simple">MHNG</named-content>), 24 ex. “Chine 7.VII.46 Kuatun, Fukien leg. Tschung-Sen” (<named-content xmlns:xlink="http://www.w3.org/1999/xlink" content-type="dwc:institutional_code" xlink:type="simple">MHNG</named-content>), 36 ex. “Chine 14.VII.46 Kuatun, Fukien leg. Tschung-Sen” (<named-content xmlns:xlink="http://www.w3.org/1999/xlink" content-type="dwc:institutional_code" xlink:type="simple">MHNG</named-content>), 18 ex. “Chine 22.VII.46 Kuatun, Fukien leg. Tschung-Sen” (<named-content xmlns:xlink="http://www.w3.org/1999/xlink" content-type="dwc:institutional_code" xlink:type="simple">MHNG</named-content>), 3 ex. “Chine 14.VIII.46 Kuatun, Fukien leg. Tschung-Sen” (<named-content xmlns:xlink="http://www.w3.org/1999/xlink" content-type="dwc:institutional_code" xlink:type="simple">MHNG</named-content>), 2 ex. “Reg. de Luc-Nam (Tonkin) L. Blaise/ Museum Paris (Coll. Ph. Francois) Coll. L. Bedel 1922” (<named-content xmlns:xlink="http://www.w3.org/1999/xlink" content-type="dwc:institutional_code" xlink:type="simple">MNHN</named-content>), 4 ex. “Museum Paris Kouy-Tcheou P. Cavalerie 1910” (<named-content xmlns:xlink="http://www.w3.org/1999/xlink" content-type="dwc:institutional_code" xlink:type="simple">MNHN</named-content>), 2 ex. “Museum Paris Kouy-Tcheou Reg. de Pin-Fa, P. Cavalerie 1908” (<named-content xmlns:xlink="http://www.w3.org/1999/xlink" content-type="dwc:institutional_code" xlink:type="simple">MNHN</named-content>), 2 ex. “Museum Paris Kouy-Tcheou Kouy-Yang, P.P. Cavalerie et Fortunat 1906” (<named-content xmlns:xlink="http://www.w3.org/1999/xlink" content-type="dwc:institutional_code" xlink:type="simple">MNHN</named-content>), 6 ex. “Hangchow 6-5-24/ J. <!--PageBreak-->F. Illingworth” (<named-content xmlns:xlink="http://www.w3.org/1999/xlink" content-type="dwc:institutional_code" xlink:type="simple">BPBM</named-content>), 2 ex. “Kwangtung, S.C. Chukiang Lungtaushan 17.VI.1947/ J.L. Gressitt Collector” (<named-content xmlns:xlink="http://www.w3.org/1999/xlink" content-type="dwc:institutional_code" xlink:type="simple">BPBM</named-content>), 1 ex. “S. China Kwangtung Loh-chang Dist. 1947/ J.L. Gressitt Colletor <named-content xmlns:xlink="http://www.w3.org/1999/xlink" xlink:type="simple" content-type="institution" xlink:href="http://grbio.org/institution/bishop-museum" id="NCID0EYHAI">Bishop Museum</named-content>” (<named-content xmlns:xlink="http://www.w3.org/1999/xlink" content-type="dwc:institutional_code" xlink:type="simple">BPBM</named-content>), 3 ex. “S. China: Kwangtung Tsin-leong Shan 5.VI.1936/ L. &amp;. M. Gressitt Collectors <named-content xmlns:xlink="http://www.w3.org/1999/xlink" xlink:type="simple" content-type="institution" xlink:href="http://grbio.org/institution/bishop-museum" id="NCID0ERIAI">Bishop Museum</named-content>” (<named-content xmlns:xlink="http://www.w3.org/1999/xlink" content-type="dwc:institutional_code" xlink:type="simple">BPBM</named-content>), 1 ex. “S. China NE Kwangtung Yim-na Shan 10-15.VI.36/ J. L. Gressitt Collector <named-content xmlns:xlink="http://www.w3.org/1999/xlink" xlink:type="simple" content-type="institution" xlink:href="http://grbio.org/institution/bishop-museum" id="NCID0EOJAI">Bishop Museum</named-content>” (<named-content xmlns:xlink="http://www.w3.org/1999/xlink" content-type="dwc:institutional_code" xlink:type="simple">BPBM</named-content>), 1 ex. “Fukien, S. China Kienyang: Nwangkeng 6.VI.42 T. C. Maa” (<named-content xmlns:xlink="http://www.w3.org/1999/xlink" content-type="dwc:institutional_code" xlink:type="simple">BPBM</named-content>), 1 ex. “China: Taipe‘ v.1925/ D. T. Fullaway, Coll. <named-content xmlns:xlink="http://www.w3.org/1999/xlink" xlink:type="simple" content-type="institution" xlink:href="http://grbio.org/institution/bishop-museum" id="NCID0EPKAI">Bishop Museum</named-content> Acc. +1986.189” (<named-content xmlns:xlink="http://www.w3.org/1999/xlink" content-type="dwc:institutional_code" xlink:type="simple">BPBM</named-content>), 2 ex. “Hong Kong: Hong Kong Island IV.1958/ N.L.H. Krauss Collector Bishop” (<named-content xmlns:xlink="http://www.w3.org/1999/xlink" content-type="dwc:institutional_code" xlink:type="simple">BPBM</named-content>), 1 ex. “Fukien, S. China Shaowu: Tachulan 1000 m. 22.VII.42/ T. C. Maa Collector Bishop Mus.” (<named-content xmlns:xlink="http://www.w3.org/1999/xlink" content-type="dwc:institutional_code" xlink:type="simple">BPBM</named-content>), 2 ex. “Fukien, S. China Kienyang City 1941-23.VI. Maa” (<named-content xmlns:xlink="http://www.w3.org/1999/xlink" content-type="dwc:institutional_code" xlink:type="simple">BPBM</named-content>), 1 ex. “Fukien, S. China Kienyang: Kwang-keng to Tachulan 1943. Maa” (<named-content xmlns:xlink="http://www.w3.org/1999/xlink" content-type="dwc:institutional_code" xlink:type="simple">BPBM</named-content>), 1 ex. “Fukien, S. China Shaowu: Tachulan 1000 m. T. Maa/ 1.VII.42” (<named-content xmlns:xlink="http://www.w3.org/1999/xlink" content-type="dwc:institutional_code" xlink:type="simple">BPBM</named-content>), 1 ex. “Fukien, S. China Shaowu: Tachulan 1000 m. T. Maa/ 7.V.42” (<named-content xmlns:xlink="http://www.w3.org/1999/xlink" content-type="dwc:institutional_code" xlink:type="simple">BPBM</named-content>), 2 ex. “Fukien, S. China Changting City 1940 3.VI. Maa” (<named-content xmlns:xlink="http://www.w3.org/1999/xlink" content-type="dwc:institutional_code" xlink:type="simple">BPBM</named-content>), 1 ex. “Fukien, S. China Changting: Hotien 24.VII.1940/ T.C. Maa Collector Bishop” (<named-content xmlns:xlink="http://www.w3.org/1999/xlink" content-type="dwc:institutional_code" xlink:type="simple">BPBM</named-content>), 1 ex. “Fukien, S. China Shahsien 15.VII.1940 T. Maa” (<named-content xmlns:xlink="http://www.w3.org/1999/xlink" content-type="dwc:institutional_code" xlink:type="simple">BPBM</named-content>), 2 ex. “Kuatun (2300 m) 27,40 n.Br. 117,49 ö.L. J.Klapperich 17.6.1938 (Fukien)/ <tp:taxon-name><tp:taxon-name-part taxon-name-part-type="genus">Neoserica</tp:taxon-name-part> <tp:taxon-name-part taxon-name-part-type="species">obscura</tp:taxon-name-part></tp:taxon-name> Bl. det G. Frey 1967/68” (CF), 3 ex. “Kiangsi, S. China Taiauhong, S. of Sungwu, 540 m VII-5-36 Gressitt” (<named-content xmlns:xlink="http://www.w3.org/1999/xlink" content-type="dwc:institutional_code" xlink:type="simple">BPBM</named-content>), 1 ex. “Fukien, S. China Chungan Bohea Hills 12.VI.1941 T.C. Maa” (<named-content xmlns:xlink="http://www.w3.org/1999/xlink" content-type="dwc:institutional_code" xlink:type="simple">BPBM</named-content>), 1 ex. “Foochow July‘24/ J.F. Illingworth” (<named-content xmlns:xlink="http://www.w3.org/1999/xlink" content-type="dwc:institutional_code" xlink:type="simple">BPBM</named-content>), 2 ex. “Kiangsi, SE China Hong Shan 1000 m VI-25-36, Gressitt” (<named-content xmlns:xlink="http://www.w3.org/1999/xlink" content-type="dwc:institutional_code" xlink:type="simple">BPBM</named-content>), 1 ex. “China, W Jiangxi Jinggang Shan-Ciping 2-14.VI.1994 E. Jendek &amp; O. Sausa leg./ <abbrev xmlns:xlink="http://www.w3.org/1999/xlink" content-type="collection" xlink:title="collection G. Sabatinelli, Prevessin, France" id="ABBRID0EVPAI" xlink:type="simple">CS</abbrev> 18” (<abbrev xmlns:xlink="http://www.w3.org/1999/xlink" content-type="collection" xlink:title="collection P. Pacholátko, Brno, Czech Republic" id="ABBRID0EDQAI" xlink:type="simple">CP</abbrev>), 7 ex. “China, W Jiangxi Jinggang Shan Ciping env. 2-14.VI.1994” (<named-content xmlns:xlink="http://www.w3.org/1999/xlink" content-type="dwc:institutional_code" xlink:type="simple">NHMW</named-content>), 46 ex. “China Hunan SE Ling Xian env. 26.31N 113.44E 15-18.VI.1994” (<named-content xmlns:xlink="http://www.w3.org/1999/xlink" content-type="dwc:institutional_code" xlink:type="simple">NHMW</named-content>), 2 ex. “China Hunan S Chenzhou env. 25.49N 112.59E 19-21.VI.1994” (<named-content xmlns:xlink="http://www.w3.org/1999/xlink" content-type="dwc:institutional_code" xlink:type="simple">NHMW</named-content>), 1 ex. “China Hunan SE Guidong env. 26.04N 113.56E 26-31.V.1994” (<named-content xmlns:xlink="http://www.w3.org/1999/xlink" content-type="dwc:institutional_code" xlink:type="simple">NHMW</named-content>), 3 ex. “China Schf.” (<abbrev xmlns:xlink="http://www.w3.org/1999/xlink" content-type="institution" xlink:title="Museum für Naturkunde, Berlin, Germany" id="ABBRID0EASAI" xlink:type="simple">ZMHB</abbrev>), 5 ex. “ China Canton” (<abbrev xmlns:xlink="http://www.w3.org/1999/xlink" content-type="institution" xlink:title="Museum für Naturkunde, Berlin, Germany" id="ABBRID0EFSAI" xlink:type="simple">ZMHB</abbrev>), 1 ex. “ Kiautschou China” (<abbrev xmlns:xlink="http://www.w3.org/1999/xlink" content-type="institution" xlink:title="Museum für Naturkunde, Berlin, Germany" id="ABBRID0EKSAI" xlink:type="simple">ZMHB</abbrev>), 1 ex. “China Canton V.-VII.11 Mell S.V.” (<abbrev xmlns:xlink="http://www.w3.org/1999/xlink" content-type="institution" xlink:title="Museum für Naturkunde, Berlin, Germany" id="ABBRID0EPSAI" xlink:type="simple">ZMHB</abbrev>), 3 ex. “China Tsha-jiu-san VII-IX.10 Mell S.V.” (<abbrev xmlns:xlink="http://www.w3.org/1999/xlink" content-type="institution" xlink:title="Museum für Naturkunde, Berlin, Germany" id="ABBRID0EUSAI" xlink:type="simple">ZMHB</abbrev>), 1 ex. “Prov.Fo-Kien (China)” (<abbrev xmlns:xlink="http://www.w3.org/1999/xlink" content-type="institution" xlink:title="Museum für Naturkunde, Berlin, Germany" id="ABBRID0EZSAI" xlink:type="simple">ZMHB</abbrev>), 1 ex. “Fockien Donckier” (<abbrev xmlns:xlink="http://www.w3.org/1999/xlink" content-type="institution" xlink:title="Museum für Naturkunde, Berlin, Germany" id="ABBRID0E5SAI" xlink:type="simple">ZMHB</abbrev>), 5 ex. “Museum Paris Chekiang Hang Tcheou A. Pichon 1925” (<named-content xmlns:xlink="http://www.w3.org/1999/xlink" content-type="dwc:institutional_code" xlink:type="simple">MNHN</named-content>), 1 ex. “China, N Fujian, 8.-25,V. Wuyi Shan mts. ~10km W Xingcun pitfall traps, 27.65N 117.85E Jaroslav Turna leg., 2005” (<named-content xmlns:xlink="http://www.w3.org/1999/xlink" content-type="dwc:institutional_code" xlink:type="simple">ZFMK</named-content>), 8 ex. “Kuatun (2300m) 27,40n.Br. 117,40o.L. J. Klapperich 17.6. 1938 (Fukien)/ ex. Coll. V. Balthasar <named-content xmlns:xlink="http://www.w3.org/1999/xlink" xlink:type="simple" content-type="institution" xlink:href="http://grbio.org/institution/national-museum-prague-0" id="NCID0E2TAI">National Museum Prague</named-content>, Czech Republic” (<named-content xmlns:xlink="http://www.w3.org/1999/xlink" content-type="dwc:institutional_code" xlink:type="simple">NMPC</named-content>), 2 ex. “Kuatun (2300m) 27,40n.Br. 117,40o.L. J. Klapperich 14.6. 1938 (Fukien)/ ex. Coll. V. Balthasar <named-content xmlns:xlink="http://www.w3.org/1999/xlink" xlink:type="simple" content-type="institution" xlink:href="http://grbio.org/institution/national-museum-prague-0" id="NCID0E1UAI">National Museum Prague</named-content>, Czech Republic” (<named-content xmlns:xlink="http://www.w3.org/1999/xlink" content-type="dwc:institutional_code" xlink:type="simple">NMPC</named-content>), 2 ex. “Kuatun (2300m) 27,40n.Br. 117,40o.L. J. Klapperich 16.6. 1938 (Fukien)/ ex. Coll. V. Balthasar <named-content xmlns:xlink="http://www.w3.org/1999/xlink" xlink:type="simple" content-type="institution" xlink:href="http://grbio.org/institution/national-museum-prague-0" id="NCID0EZVAI">National Museum Prague</named-content>, Czech Republic” (<named-content xmlns:xlink="http://www.w3.org/1999/xlink" content-type="dwc:institutional_code" xlink:type="simple">NMPC</named-content>), 1 ex. “Kuatun (2300m) 27,40n.Br. 117,40o.L. J. Klapperich 18.8. 1938 (Fukien)/ ex. Coll. V. Balthasar <named-content xmlns:xlink="http://www.w3.org/1999/xlink" xlink:type="simple" content-type="institution" xlink:href="http://grbio.org/institution/national-museum-prague-0" id="NCID0EYWAI">National Museum Prague</named-content>, Czech Republic” (<named-content xmlns:xlink="http://www.w3.org/1999/xlink" content-type="dwc:institutional_code" xlink:type="simple">NMPC</named-content>), 2 ex. “Kuatun (2300m) 27,40n.Br. 117,40o.L. J. Klapperich 25.5. 1938 (Fukien)/ ex. Coll. V. Balthasar <named-content xmlns:xlink="http://www.w3.org/1999/xlink" xlink:type="simple" content-type="institution" xlink:href="http://grbio.org/institution/national-museum-prague-0" id="NCID0EXXAI">National Museum Prague</named-content>, Czech Republic” (<named-content xmlns:xlink="http://www.w3.org/1999/xlink" content-type="dwc:institutional_code" xlink:type="simple">NMPC</named-content>), 5 ex. “Kuatun Fukien China 18.6.46 (Tschung Sen.)/ ex. Coll. V. Balthasar <named-content xmlns:xlink="http://www.w3.org/1999/xlink" xlink:type="simple" content-type="institution" xlink:href="http://grbio.org/institution/national-museum-prague-0" id="NCID0EWYAI">National Museum Prague</named-content>, Czech Republic” (<named-content xmlns:xlink="http://www.w3.org/1999/xlink" content-type="dwc:institutional_code" xlink:type="simple">NMPC</named-content>), 1 ex. “Kuatun Fukien China 15.6.46 (Tschung <!--PageBreak-->Sen.)/ ex. Coll. V. Balthasar <named-content xmlns:xlink="http://www.w3.org/1999/xlink" xlink:type="simple" content-type="institution" xlink:href="http://grbio.org/institution/national-museum-prague-0" id="NCID0EXZAI">National Museum Prague</named-content>, Czech Republic” (<named-content xmlns:xlink="http://www.w3.org/1999/xlink" content-type="dwc:institutional_code" xlink:type="simple">NMPC</named-content>), 1 ♂ “China: E Guizhou prov.; Fodingshan; Ganshi; 25km of Shiguian; 1300m; BOLM lgt.; 5.-9.vi.1997” (<abbrev xmlns:xlink="http://www.w3.org/1999/xlink" content-type="collection" xlink:title="collection P. Pacholátko, Brno, Czech Republic" id="ABBRID0EW1AI" xlink:type="simple">CP</abbrev>), 3 ex. “Datchulau China ‘39 TH Cheng/ July 39” (<named-content xmlns:xlink="http://www.w3.org/1999/xlink" content-type="dwc:institutional_code" xlink:type="simple">USNM</named-content>), 2 ex. “Hangchow VI-22 1927 Coll. C.Y. Wong” (<named-content xmlns:xlink="http://www.w3.org/1999/xlink" content-type="dwc:institutional_code" xlink:type="simple">USNM</named-content>), 3 ex. “Hangchow VI-23 1927 Coll. C.Y. Wong” (<named-content xmlns:xlink="http://www.w3.org/1999/xlink" content-type="dwc:institutional_code" xlink:type="simple">USNM</named-content>), 1 ex. “Hangchow VI-24 1927 Coll. C.Y. Wong” (<named-content xmlns:xlink="http://www.w3.org/1999/xlink" content-type="dwc:institutional_code" xlink:type="simple">USNM</named-content>), 1 ex. “Foochow China VII- 18 2519 Coll. C.C. Wee” (<named-content xmlns:xlink="http://www.w3.org/1999/xlink" content-type="dwc:institutional_code" xlink:type="simple">USNM</named-content>), 1 ex. “Hangchow China./ VII-6 to VIII-17-1926 Coll. H.A. Jaynes” (<named-content xmlns:xlink="http://www.w3.org/1999/xlink" content-type="dwc:institutional_code" xlink:type="simple">USNM</named-content>), 1 ex. “Hangchow China./ V-10-1926 Coll. H.A. Jaynes” (<named-content xmlns:xlink="http://www.w3.org/1999/xlink" content-type="dwc:institutional_code" xlink:type="simple">USNM</named-content>), 1 ex. “Hangchow IX-20-1924/ J.F. Illingwerth Ex flower” (<named-content xmlns:xlink="http://www.w3.org/1999/xlink" content-type="dwc:institutional_code" xlink:type="simple">USNM</named-content>), 1 ex. “Zakow China VII-16-1924” (<named-content xmlns:xlink="http://www.w3.org/1999/xlink" content-type="dwc:institutional_code" xlink:type="simple">USNM</named-content>), 1 ex. “Zakow China./ III-24 to IV-15-1926 Coll. H.A. Jaynes” (<named-content xmlns:xlink="http://www.w3.org/1999/xlink" content-type="dwc:institutional_code" xlink:type="simple">USNM</named-content>), 1 ex. “Foochow China CI-1928/ F.C. Hadden Collector” (<named-content xmlns:xlink="http://www.w3.org/1999/xlink" content-type="dwc:institutional_code" xlink:type="simple">USNM</named-content>), 2 ex. “Chekiang China/ OL Cartwright collection 1959” (<named-content xmlns:xlink="http://www.w3.org/1999/xlink" content-type="dwc:institutional_code" xlink:type="simple">USNM</named-content>), 1 ♂ “Guangdong, 9,10.VII.1965” (<abbrev xmlns:xlink="http://www.w3.org/1999/xlink" content-type="institution" xlink:title="Institute of Zoology, Chinese Academy of Sciences, Beijing, China" id="ABBRID0E65AI" xlink:type="simple">IZAS</abbrev>), 1 ♂ “Xiadao, Nanping, Fujian, 27.V.1963, leg. Zhang Youwei” (<abbrev xmlns:xlink="http://www.w3.org/1999/xlink" content-type="institution" xlink:title="Institute of Zoology, Chinese Academy of Sciences, Beijing, China" id="ABBRID0EH6AI" xlink:type="simple">IZAS</abbrev>), 2 ♂♂, 1 ♀ “Hujiang, Lianxian County, Guangdong, 18.VI.1965, leg. Zhang Youwei” (<abbrev xmlns:xlink="http://www.w3.org/1999/xlink" content-type="institution" xlink:title="Institute of Zoology, Chinese Academy of Sciences, Beijing, China" id="ABBRID0EW6AI" xlink:type="simple">IZAS</abbrev>), 1 ♂ “Guangdong, 7.VII.1965” (<abbrev xmlns:xlink="http://www.w3.org/1999/xlink" content-type="institution" xlink:title="Institute of Zoology, Chinese Academy of Sciences, Beijing, China" id="ABBRID0E56AI" xlink:type="simple">IZAS</abbrev>), 1 ♂ “Jiuniutang, Mao’ershan, Guangxi, 13.VII.1985, 1100m, leg. Liao Subai” (<abbrev xmlns:xlink="http://www.w3.org/1999/xlink" content-type="institution" xlink:title="Institute of Zoology, Chinese Academy of Sciences, Beijing, China" id="ABBRID0EGABI" xlink:type="simple">IZAS</abbrev>), 1 ♂ “Chong’an Xingcun, Fujian, 10.VII.1960, 200m, leg. Jiang Shengqiao” (<abbrev xmlns:xlink="http://www.w3.org/1999/xlink" content-type="institution" xlink:title="Institute of Zoology, Chinese Academy of Sciences, Beijing, China" id="ABBRID0EOABI" xlink:type="simple">IZAS</abbrev>), 1 ♂ “Xiangshui, Boluo, Guangdong, 31.V.1965, leg. Zhang Youwei” (<abbrev xmlns:xlink="http://www.w3.org/1999/xlink" content-type="institution" xlink:title="Institute of Zoology, Chinese Academy of Sciences, Beijing, China" id="ABBRID0EWABI" xlink:type="simple">IZAS</abbrev>), 1 ♂ “Guanping, Tongmuguan, Chong’an, Fujian, 13.VIII.1960, 900-1000m, leg. Jiang Shengqiao” (<abbrev xmlns:xlink="http://www.w3.org/1999/xlink" content-type="institution" xlink:title="Institute of Zoology, Chinese Academy of Sciences, Beijing, China" id="ABBRID0E5ABI" xlink:type="simple">IZAS</abbrev>), 4 ex. “China: Zhejiang, Longquan City, 30.VI.1979” (<abbrev xmlns:xlink="http://www.w3.org/1999/xlink" content-type="institution" xlink:title="Shanghai Normal University, Department of Biology, China" id="ABBRID0ENBBI" xlink:type="simple">SNUC</abbrev>).</p></tp:treatment-sec><tp:treatment-sec sec-type="redescription" id="SECID0ESBBI"><title>Redescription.</title><p>Body length: 5.6 mm, length of elytra: 3.9 mm, body width: 3.6 mm. Body short-oval, black, elytra reddish brown, dorsal surface except anterior labroclypeus dull, pronotum and elytra glabrous.</p><p>Labroclypeus subtrapezoidal, distinctly wider than long, widest at base, lateral margins weakly convex, convergent anteriorly; anterior angles strongly rounded; anterior margin shallowly sinuate medially, margins moderately reflexed; surface weakly convex, shiny, base dull, coarsely and densely punctate, with numerous erect setae; frontoclypeal suture indistinctly incised, vanishing under dull toment; smooth area in front of eye convex, nearly as long as wide; ocular canthus short and triangular (1/3 of ocular diameter), sparsely punctate, with one or more terminal setae. Frons with fine and moderately dense punctures, with a few long erect setae beside eyes and behind frontoclypeal suture. Eyes small, ratio diameter/ interocular width: 0.41. Antenna with ten antennomeres, club (♂) with four antennomeres and straight, as long as remaining antennomeres combined. Mentum convexly elevated and flattened anteriorly.</p><p>Pronotum transverse, widest at base, lateral margins in basal half nearly straight and moderately convergent to middle, evenly convex and weakly convergent anteriorly; anterior angles distinctly produced and sharp, posterior angles blunt and weakly rounded at tip; anterior margin straight, with a fine complete marginal line; surface densely and finely punctate, glabrous, with minute setae in punctures (100× magnification); lateral border densely setose; hypomeron distinctly carinate basally, not produced ventrally. Scutellum triangular, with fine, dense punctures, glabrous.</p><p>Elytra short-oval, widest shortly behind middle, striae finely impressed, finely and densely punctate, intervals weakly convex, with sparse, fine punctures concentrated along striae, glabrous except a few single, short setae on odd intervals; epipleural edge <!--PageBreak-->robust, ending at nearly blunt external apical angle of elytra, epipleura densely setose; apical border without a fine fringe of microtrichomes (visible at 100× magnification).</p><p>Ventral surface dull, finely and densely punctate; metasternum nearly glabrous except a few long robust setae on disc, punctures with minute setae (100× magnification); metacoxa glabrous, with a few single setae laterally; abdominal sternites finely and densely punctate, with a transverse row of coarse punctures, each bearing a short robust seta, last sternite half as long as penultimate one. Mesosternum between mesocoxae as wide as the mesofemur, with a semi-circular ridge bearing long setae. Ratio of length of metepisternum/ metacoxa: 1/ 1.9. Pygidium dull, moderately convex, finely and densely punctate, without smooth midline, with a few long setae along apical margin.</p><p>Legs short; femora moderately shiny, with two rudimentary longitudinal rows of setae, finely and sparsely punctate, glabrous; metafemur with anterior margin acute, without serrated line behind anterior edge, posterior margin smooth ventrally, in apical half only weakly widened, posterior margin smooth dorsally. Metatibia wide and short, widest at middle, ratio of width/ length: 1/ 2.7; dorsal margin sharply carinate, with two groups of spines, basal group at one third, apical group at three quarters of metatibial length, basally with a few short single setae; lateral face weakly convex, finely and sparsely punctate, smooth along middle; ventral edge finely serrated, with three robust nearly equidistant setae; medial face smooth, apex interiorly near tarsal articulation bluntly truncate and slightly concavely sinuate. Tarsomeres ventrally with sparse, short setae, smooth, neither laterally nor dorsally carinate; metatarsomeres with a strongly serrated ridge ventrally, glabrous; first metatarsomere as long as following two tarsomeres combined and slightly longer than dorsal tibial spur. Protibia short, bidentate, distal tooth sharply pointed at apex; anterior claws symmetrical, basal tooth of inner claw sharply truncate at apex.</p><p>Aedeagus: Fig. <xref ref-type="fig" rid="F2">2E–G</xref>. Habitus: Fig. <xref ref-type="fig" rid="F2">2H</xref>.</p></tp:treatment-sec><tp:treatment-sec sec-type="variation" id="SECID0EJCBI"><title>Variation.</title><p>The colour may vary from being totally black to reddish brown. Female: antennal club also composed of 4 antennomeres, however, the club is slightly shorter than in males and the first joint of the club is slightly shorter than the club; pygidium moderately convex, at middle strongly shiny and finely punctate.</p></tp:treatment-sec><tp:treatment-sec sec-type="remarks" id="SECID0EOCBI"><title>Remarks.</title><p>The parameres of the lectotype of <italic><tp:taxon-name><tp:taxon-name-part taxon-name-part-type="genus">Neoserica</tp:taxon-name-part> <tp:taxon-name-part taxon-name-part-type="species">obscura</tp:taxon-name-part></tp:taxon-name></italic> (Blanchard) are virtually identical in the shape with those of <italic><tp:taxon-name><tp:taxon-name-part taxon-name-part-type="genus">Microserica</tp:taxon-name-part> <tp:taxon-name-part taxon-name-part-type="species">roeri</tp:taxon-name-part></tp:taxon-name></italic> Frey and <italic><tp:taxon-name><tp:taxon-name-part taxon-name-part-type="genus">Aserica</tp:taxon-name-part> <tp:taxon-name-part taxon-name-part-type="species">chinensis</tp:taxon-name-part></tp:taxon-name></italic> Arrow. The latter two names are consequently proposed here as junior synonyms of <italic><tp:taxon-name><tp:taxon-name-part taxon-name-part-type="genus">Neoserica</tp:taxon-name-part> <tp:taxon-name-part taxon-name-part-type="species">obscura</tp:taxon-name-part></tp:taxon-name></italic>.</p></tp:treatment-sec><tp:treatment-sec><!--Section generated to contain objects referenced in tp:taxon-treatment.--><fig id="F2" position="float" orientation="portrait"><label>Figure 2.</label><caption><p>
          <bold>A–D</bold> <italic><tp:taxon-name><tp:taxon-name-part taxon-name-part-type="genus">Neoserica</tp:taxon-name-part> <tp:taxon-name-part taxon-name-part-type="species">menglungensis</tp:taxon-name-part></tp:taxon-name></italic> Ahrens, Fabrizi &amp; Liu, sp. n. (holotype) <bold>E–H</bold> <italic><tp:taxon-name><tp:taxon-name-part taxon-name-part-type="genus">Neoserica</tp:taxon-name-part> <tp:taxon-name-part taxon-name-part-type="species">obscura</tp:taxon-name-part></tp:taxon-name></italic> (Blanchard) (holotype, <italic><tp:taxon-name><tp:taxon-name-part taxon-name-part-type="genus">Microserica</tp:taxon-name-part> <tp:taxon-name-part taxon-name-part-type="species">roeri</tp:taxon-name-part></tp:taxon-name></italic> Frey) <bold>I–L</bold> <italic><tp:taxon-name><tp:taxon-name-part taxon-name-part-type="genus">Neoserica</tp:taxon-name-part> <tp:taxon-name-part taxon-name-part-type="species">allobscura</tp:taxon-name-part></tp:taxon-name></italic> Ahrens, Fabrizi &amp; Liu, sp. n. (holotype) <bold>A, E</bold> aedeagus, left side lateral view <bold>C, G</bold> aedeagus, right side lateral view <bold>B, F</bold> parameres, dorsal view <bold>D, H</bold> habitus. Scale bars: 0.5 mm. Habitus not to scale.</p></caption><graphic xmlns:xlink="http://www.w3.org/1999/xlink" xlink:href="zookeys-635-123-g002.jpg" position="float" orientation="portrait" xlink:type="simple" id="oo_112181.jpg"/></fig><fig id="F6" position="float" orientation="portrait"><label>Figure 6.</label><caption><p>Distribution of the species of the <italic><tp:taxon-name><tp:taxon-name-part taxon-name-part-type="genus">Neoserica</tp:taxon-name-part> <tp:taxon-name-part taxon-name-part-type="species">obscura</tp:taxon-name-part></tp:taxon-name></italic>, <italic><tp:taxon-name><tp:taxon-name-part taxon-name-part-type="genus">Neoserica</tp:taxon-name-part> <tp:taxon-name-part taxon-name-part-type="species">lubrica</tp:taxon-name-part></tp:taxon-name></italic> and <italic><tp:taxon-name><tp:taxon-name-part taxon-name-part-type="genus">Neoserica</tp:taxon-name-part> <tp:taxon-name-part taxon-name-part-type="species">silvestris</tp:taxon-name-part></tp:taxon-name></italic> groups [in China].</p></caption><graphic xmlns:xlink="http://www.w3.org/1999/xlink" xlink:href="zookeys-635-123-g006.jpg" position="float" orientation="portrait" xlink:type="simple" id="oo_112186.jpg"/></fig></tp:treatment-sec><ref-list><ref id="B11"><mixed-citation xmlns:xlink="http://www.w3.org/1999/xlink" xlink:type="simple">
          <person-group><name name-style="western"><surname>Frey</surname><given-names>G</given-names></name></person-group> (<year>1972a</year>) <article-title>Neue Sericinen aus Indien und Indochina, sowie Abbildungen von Parameren bekannter Arten (Col., Scarab., <tp:taxon-name><tp:taxon-name-part taxon-name-part-type="subfamily">Melolonthinae</tp:taxon-name-part></tp:taxon-name>).</article-title> <source>Entomologische Arbeiten aus dem Museum Frey</source> <volume>23</volume>: <fpage>186</fpage>–<lpage>216</lpage>.</mixed-citation></ref></ref-list></tp:taxon-treatment>
