# Supplementary material for: A taxonomic revision of Neoserica (sensu lato): the species groups N. lubrica, N. obscura, and N. silvestris (Coleoptera, Scarabaeidae, Sericini)
Source: Zookeys. 2016 Nov 23;(635):123–60. doi: 10.3897/zookeys.635.9915 (PMC5126513; doi:10.3897/zookeys.635.9915)
Supplement: XML Treatment for Neoserica (s.l.) allobscura [file zookeys.635.9915-treatment6.xml]

<!DOCTYPE tp:taxon-treatment
  PUBLIC "-//TaxonX//DTD Taxonomic Treatment Publishing DTD v0 20100105//EN" "tax-treatment-NSO.dtd">
<tp:taxon-treatment xmlns:tp="http://www.plazi.org/taxpub"><tp:treatment-meta><kwd-group><label>Taxon classification</label><kwd><named-content content-type="kingdom">Animalia</named-content></kwd><kwd><named-content content-type="order">Coleoptera</named-content></kwd><kwd><named-content content-type="family">Scarabaeidae</named-content></kwd></kwd-group><mixed-citation publication-type="journal"><person-group><name><surname>Liu</surname><given-names>Wan-Gang</given-names></name><name><surname>Fabrizi</surname><given-names>Silvia</given-names></name><name><surname>Bai</surname><given-names>Ming</given-names></name><name><surname>Ahrens</surname><given-names>Dirk</given-names></name></person-group><article-title>A taxonomic revision of <italic><tp:taxon-name><tp:taxon-name-part taxon-name-part-type="genus">Neoserica</tp:taxon-name-part></tp:taxon-name></italic> (<italic>sensu lato</italic>): the species groups <italic><tp:taxon-name><tp:taxon-name-part taxon-name-part-type="genus">N.</tp:taxon-name-part> <tp:taxon-name-part taxon-name-part-type="species">lubrica</tp:taxon-name-part></tp:taxon-name></italic>, <italic><tp:taxon-name><tp:taxon-name-part taxon-name-part-type="genus">N.</tp:taxon-name-part> <tp:taxon-name-part taxon-name-part-type="species">obscura</tp:taxon-name-part></tp:taxon-name></italic>, and <italic><tp:taxon-name><tp:taxon-name-part taxon-name-part-type="genus">N.</tp:taxon-name-part> <tp:taxon-name-part taxon-name-part-type="species">silvestris</tp:taxon-name-part></tp:taxon-name></italic> (<tp:taxon-name><tp:taxon-name-part taxon-name-part-type="order">Coleoptera</tp:taxon-name-part></tp:taxon-name>, <tp:taxon-name><tp:taxon-name-part taxon-name-part-type="family">Scarabaeidae</tp:taxon-name-part></tp:taxon-name>, <tp:taxon-name><tp:taxon-name-part taxon-name-part-type="tribe">Sericini</tp:taxon-name-part></tp:taxon-name>)</article-title><source>Zookeys</source><day>23</day><month>11</month><year>2016</year><volume>2016</volume><issue>635</issue><fpage>123</fpage><lpage>160</lpage><pub-id pub-id-type="doi">10.3897/zookeys.635.9915</pub-id></mixed-citation></tp:treatment-meta><tp:nomenclature><tp:taxon-name>
              <tp:taxon-name-part taxon-name-part-type="genus">Neoserica</tp:taxon-name-part>
              <tp:taxon-name-part taxon-name-part-type="sensu">(s.l.)</tp:taxon-name-part>
              <tp:taxon-name-part taxon-name-part-type="species">allobscura</tp:taxon-name-part>
              <object-id xmlns:xlink="http://www.w3.org/1999/xlink" content-type="zoobank" xlink:type="simple">http://zoobank.org/04D24B11-EEC3-496B-AFCB-2E9311F9DD97</object-id>
            </tp:taxon-name><tp:taxon-authority>Ahrens, Fabrizi &amp; Liu</tp:taxon-authority><tp:taxon-status xmlns:xlink="http://www.w3.org/1999/xlink" xlink:type="simple">sp. n.</tp:taxon-status><xref ref-type="fig" rid="F2">Fig. 2I–L</xref><!--PageBreak--></tp:nomenclature><tp:treatment-sec sec-type="type material" id="SECID0EIFBI"><title>Type material examined.</title><p>Holotype: ♂ “China coll. Chev./ <tp:taxon-name><tp:taxon-name-part taxon-name-part-type="species">obscura</tp:taxon-name-part></tp:taxon-name> Bl. Mit cotype vergl 4.I.98./ <tp:taxon-name><tp:taxon-name-part taxon-name-part-type="species">obscura</tp:taxon-name-part></tp:taxon-name> Bl./coll. Brenske” (<abbrev xmlns:xlink="http://www.w3.org/1999/xlink" content-type="institution" xlink:title="Museum für Naturkunde, Berlin, Germany" id="ABBRID0EAGBI" xlink:type="simple">ZMHB</abbrev>).</p><!--PageBreak--></tp:treatment-sec><tp:treatment-sec sec-type="diagnosis" id="SECID0EGGBI"><title>Diagnosis.</title><p>
              <italic><tp:taxon-name><tp:taxon-name-part taxon-name-part-type="genus">Neoserica</tp:taxon-name-part> <tp:taxon-name-part taxon-name-part-type="species">allobscura</tp:taxon-name-part></tp:taxon-name></italic> Ahrens, Fabrizi &amp; Liu, sp. n. is in external appearance and genital morphology very similar to <italic><tp:taxon-name><tp:taxon-name-part taxon-name-part-type="genus">Neoserica</tp:taxon-name-part> <tp:taxon-name-part taxon-name-part-type="species">obscura</tp:taxon-name-part></tp:taxon-name></italic>. <italic><tp:taxon-name><tp:taxon-name-part taxon-name-part-type="genus">Neoserica</tp:taxon-name-part> <tp:taxon-name-part taxon-name-part-type="species">allobscura</tp:taxon-name-part></tp:taxon-name></italic> differs by the less distinct pair of protuberances on the dorsoapical phallobase and the shape of the parameres: the right paramere is strongly curved in the middle and its basal lobe is longer than the rudimentary one of <italic><tp:taxon-name><tp:taxon-name-part taxon-name-part-type="genus">Neoserica</tp:taxon-name-part> <tp:taxon-name-part taxon-name-part-type="species">obscura</tp:taxon-name-part></tp:taxon-name></italic>; the dorsal lobe of the left paramere is displaced more basally and bent interiorly, while in <italic><tp:taxon-name><tp:taxon-name-part taxon-name-part-type="genus">Neoserica</tp:taxon-name-part> <tp:taxon-name-part taxon-name-part-type="species">obscura</tp:taxon-name-part></tp:taxon-name></italic> it is directly above the ventral lobe of the left paramere.</p></tp:treatment-sec><tp:treatment-sec sec-type="description" id="SECID0E5HBI"><title>Description.</title><p>Body length: 6.9 mm, length of elytra: 3.9 mm, body width: 3.6 mm. Body short-oval, dark brown, elytra black, dorsal surface except anterior labroclypeus dull, pronotum and elytra glabrous.</p><p>Labroclypeus subtrapezoidal, distinctly wider than long, widest at base, lateral margins weakly convex, convergent anteriorly; anterior angles strongly rounded; anterior margin shallowly sinuate medially, margins moderately reflexed; surface weakly convex, shiny, base dull, densely punctate, coarse punctures mixed with minute ones, with numerous erect setae; frontoclypeal suture indistinctly incised, weakly curved medially; smooth area in front of eye convex, nearly as long as wide; ocular canthus short and triangular (1/3 of ocular diameter), sparsely punctate, with one or more terminal setae. Frons with fine and moderately dense punctures, with a few long erect setae beside eyes and behind frontoclypeal suture. Eyes small, ratio diameter/ interocular width: 0.42. Antenna with ten antennomeres, club (♂) with four antennomeres and straight, as long as remaining antennomeres combined. Mentum convexly elevated and flattened anteriorly.</p><p>Pronotum transverse, widest at base, lateral margins evenly convex and moderately convergent anteriorly; anterior angles distinctly produced and sharp, posterior angles blunt and weakly rounded at tip; anterior margin straight, with a fine complete marginal line; surface densely and finely punctate, glabrous, with minute setae in punctures (100× magnification); lateral border densely setose; hypomeron distinctly carinate basally, not produced ventrally. Scutellum triangular, with fine, dense punctures, glabrous.</p><p>Elytra short-oval, widest shortly behind middle, striae finely impressed, finely and densely punctate, intervals weakly convex, with sparse, fine punctures concentrated along striae, glabrous; epipleural edge robust, ending at nearly blunt external apical angle of elytra, epipleura densely setose; apical border without a fine fringe of microtrichomes (visible at 100× magnification).</p><p>Ventral surface dull, finely and densely punctate; metasternum nearly glabrous except a few long robust setae on disc, punctures with minute setae (100× magnification); metacoxa glabrous, with a few single setae laterally; abdominal sternites finely and densely punctate, with a transverse row of coarse punctures, each bearing a short robust seta, last sternite half as long as penultimate one. Mesosternum between mesocoxae as wide as the mesofemur, with a semi-circular ridge bearing long setae. Ratio of length of metepisternum/ metacoxa: 1/ 2.2. Pygidium dull, moderately convex, coarsely and densely punctate, without smooth midline, with a few long setae along apical margin.</p><!--PageBreak--><p>Legs short; femora moderately shiny, with two rudimentary longitudinal rows of setae, finely and sparsely punctate, glabrous; metafemur with anterior margin acute, without serrated line behind anterior edge, posterior margin smooth ventrally, in apical half only weakly widened, posterior margin smooth dorsally. Metatibia wide and short, widest at middle, ratio of width/ length: 1/ 2.7; dorsal margin sharply carinate, with two groups of spines, basal group at one third, apical group at three quarters of metatibial length, basally with a few short single setae; lateral face weakly convex, finely and sparsely punctate, smooth along middle; ventral edge finely serrated, with three robust nearly equidistant setae; medial face smooth, apex interiorly near tarsal articulation bluntly truncate and slightly concavely sinuate. Tarsomeres ventrally with sparse, short setae, smooth, neither laterally nor dorsally carinate; metatarsomeres with a strongly serrated ridge ventrally, glabrous; first metatarsomere as long as following two tarsomeres combined and as long as dorsal tibial spur. Protibia short, bidentate, distal tooth sharply pointed at apex; anterior claws symmetrical, basal tooth of inner claw sharply truncate at apex.</p><p>Aedeagus: Fig. <xref ref-type="fig" rid="F2">2I–K</xref>. Habitus: Fig. <xref ref-type="fig" rid="F2">2L</xref>. Female unknown.</p></tp:treatment-sec><tp:treatment-sec sec-type="etymology" id="SECID0ETIBI"><title>Etymology.</title><p>The name of the new species is derived from the Greek prefix “allo-” (other) and the Latin adjective “obscurus” (dark) with reference to the name and the similarity to <italic><tp:taxon-name><tp:taxon-name-part taxon-name-part-type="genus">Neoserica</tp:taxon-name-part> <tp:taxon-name-part taxon-name-part-type="species">obscura</tp:taxon-name-part></tp:taxon-name></italic>.</p></tp:treatment-sec><tp:treatment-sec><!--Section generated to contain objects referenced in tp:taxon-treatment.--><fig id="F2" position="float" orientation="portrait"><label>Figure 2.</label><caption><p>
          <bold>A–D</bold> <italic><tp:taxon-name><tp:taxon-name-part taxon-name-part-type="genus">Neoserica</tp:taxon-name-part> <tp:taxon-name-part taxon-name-part-type="species">menglungensis</tp:taxon-name-part></tp:taxon-name></italic> Ahrens, Fabrizi &amp; Liu, sp. n. (holotype) <bold>E–H</bold> <italic><tp:taxon-name><tp:taxon-name-part taxon-name-part-type="genus">Neoserica</tp:taxon-name-part> <tp:taxon-name-part taxon-name-part-type="species">obscura</tp:taxon-name-part></tp:taxon-name></italic> (Blanchard) (holotype, <italic><tp:taxon-name><tp:taxon-name-part taxon-name-part-type="genus">Microserica</tp:taxon-name-part> <tp:taxon-name-part taxon-name-part-type="species">roeri</tp:taxon-name-part></tp:taxon-name></italic> Frey) <bold>I–L</bold> <italic><tp:taxon-name><tp:taxon-name-part taxon-name-part-type="genus">Neoserica</tp:taxon-name-part> <tp:taxon-name-part taxon-name-part-type="species">allobscura</tp:taxon-name-part></tp:taxon-name></italic> Ahrens, Fabrizi &amp; Liu, sp. n. (holotype) <bold>A, E</bold> aedeagus, left side lateral view <bold>C, G</bold> aedeagus, right side lateral view <bold>B, F</bold> parameres, dorsal view <bold>D, H</bold> habitus. Scale bars: 0.5 mm. Habitus not to scale.</p></caption><graphic xmlns:xlink="http://www.w3.org/1999/xlink" xlink:href="zookeys-635-123-g002.jpg" position="float" orientation="portrait" xlink:type="simple" id="oo_112181.jpg"/></fig></tp:treatment-sec></tp:taxon-treatment>
