# Supplementary material for: A taxonomic revision of Neoserica (sensu lato): the species groups N. lubrica, N. obscura, and N. silvestris (Coleoptera, Scarabaeidae, Sericini)
Source: Zookeys. 2016 Nov 23;(635):123–60. doi: 10.3897/zookeys.635.9915 (PMC5126513; doi:10.3897/zookeys.635.9915)
Supplement: XML Treatment for Neoserica (s.l.) silvestris [file zookeys.635.9915-treatment11.xml]

<!DOCTYPE tp:taxon-treatment
  PUBLIC "-//TaxonX//DTD Taxonomic Treatment Publishing DTD v0 20100105//EN" "tax-treatment-NSO.dtd">
<tp:taxon-treatment xmlns:tp="http://www.plazi.org/taxpub"><tp:treatment-meta><kwd-group><label>Taxon classification</label><kwd><named-content content-type="kingdom">Animalia</named-content></kwd><kwd><named-content content-type="order">Coleoptera</named-content></kwd><kwd><named-content content-type="family">Scarabaeidae</named-content></kwd></kwd-group><mixed-citation publication-type="journal"><person-group><name><surname>Liu</surname><given-names>Wan-Gang</given-names></name><name><surname>Fabrizi</surname><given-names>Silvia</given-names></name><name><surname>Bai</surname><given-names>Ming</given-names></name><name><surname>Ahrens</surname><given-names>Dirk</given-names></name></person-group><article-title>A taxonomic revision of <italic><tp:taxon-name><tp:taxon-name-part taxon-name-part-type="genus">Neoserica</tp:taxon-name-part></tp:taxon-name></italic> (<italic>sensu lato</italic>): the species groups <italic><tp:taxon-name><tp:taxon-name-part taxon-name-part-type="genus">N.</tp:taxon-name-part> <tp:taxon-name-part taxon-name-part-type="species">lubrica</tp:taxon-name-part></tp:taxon-name></italic>, <italic><tp:taxon-name><tp:taxon-name-part taxon-name-part-type="genus">N.</tp:taxon-name-part> <tp:taxon-name-part taxon-name-part-type="species">obscura</tp:taxon-name-part></tp:taxon-name></italic>, and <italic><tp:taxon-name><tp:taxon-name-part taxon-name-part-type="genus">N.</tp:taxon-name-part> <tp:taxon-name-part taxon-name-part-type="species">silvestris</tp:taxon-name-part></tp:taxon-name></italic> (<tp:taxon-name><tp:taxon-name-part taxon-name-part-type="order">Coleoptera</tp:taxon-name-part></tp:taxon-name>, <tp:taxon-name><tp:taxon-name-part taxon-name-part-type="family">Scarabaeidae</tp:taxon-name-part></tp:taxon-name>, <tp:taxon-name><tp:taxon-name-part taxon-name-part-type="tribe">Sericini</tp:taxon-name-part></tp:taxon-name>)</article-title><source>Zookeys</source><day>23</day><month>11</month><year>2016</year><volume>2016</volume><issue>635</issue><fpage>123</fpage><lpage>160</lpage><pub-id pub-id-type="doi">10.3897/zookeys.635.9915</pub-id></mixed-citation></tp:treatment-meta><tp:nomenclature><tp:taxon-name>
              <tp:taxon-name-part taxon-name-part-type="genus">Neoserica</tp:taxon-name-part>
              <tp:taxon-name-part taxon-name-part-type="sensu">(s.l.)</tp:taxon-name-part>
              <tp:taxon-name-part taxon-name-part-type="species">silvestris</tp:taxon-name-part>
            </tp:taxon-name><tp:taxon-authority>Brenske, 1902</tp:taxon-authority><xref ref-type="fig" rid="F4">Figs 4E–H</xref><xref ref-type="fig" rid="F6">, 6</xref><tp:nomenclature-citation-list><tp:nomenclature-citation><tp:taxon-name>
                  <tp:taxon-name-part taxon-name-part-type="genus">Neoserica</tp:taxon-name-part> <tp:taxon-name-part taxon-name-part-type="species">silvestris</tp:taxon-name-part></tp:taxon-name><comment>Brenske, 1902: 61.</comment></tp:nomenclature-citation></tp:nomenclature-citation-list></tp:nomenclature><tp:treatment-sec sec-type="type material" id="SECID0E1LCI"><title>Type material examined.</title><p>Syntypes: 2 ♂♂ “Ho-chan/ coll. Thery” (<abbrev xmlns:xlink="http://www.w3.org/1999/xlink" content-type="institution" xlink:title="Natural History Museum, London, UK" id="ABBRID0EAMCI" xlink:type="simple">BMNH</abbrev>), 1 ♀ “China Ho-chan/ <italic><tp:taxon-name><tp:taxon-name-part taxon-name-part-type="genus">Serica</tp:taxon-name-part> <tp:taxon-name-part taxon-name-part-type="species">silvestris</tp:taxon-name-part></tp:taxon-name></italic> typ. Brsk./ coll. Brenske” (<abbrev xmlns:xlink="http://www.w3.org/1999/xlink" content-type="institution" xlink:title="Museum für Naturkunde, Berlin, Germany" id="ABBRID0EPMCI" xlink:type="simple">ZMHB</abbrev>).</p></tp:treatment-sec><tp:treatment-sec sec-type="material" id="SECID0EUMCI"><title>Additional material examined.</title><p>
              <bold>CHINA</bold>: 1 ex. “China: (Yunnan) Nujiang Lisu Aut. Pref., Nu Shan, 7 km NNW Caojian, 2420m, <named-content xmlns:xlink="http://www.w3.org/1999/xlink" content-type="dwc:verbatimCoordinates" xlink:type="simple"><named-content content-type="geo-json" specific-use="{&#34;type&#34;:&#34;Point&#34;,&#34;coordinates&#34;:[99.132500,25.724722]}" id="NCID0E6MCI" xlink:type="simple">25°43'29"N 99°07'57"E</named-content></named-content> (shrubs, litter, moss shifted) 11.VI.2007 leg. D. Wrase/ DA1553” (<named-content xmlns:xlink="http://www.w3.org/1999/xlink" content-type="dwc:institutional_code" xlink:type="simple">ZFMK</named-content>), 4 ex. “China Sichuan Moxi, VI.1993 M. Hackel lgt.” (<abbrev xmlns:xlink="http://www.w3.org/1999/xlink" content-type="collection" xlink:title="collection M. Nikodým, Prague, Czech Republic" id="ABBRID0E1NCI" xlink:type="simple">CN</abbrev>), 1 ex. (♀) “China: Sichuan; Moxi; <named-content xmlns:xlink="http://www.w3.org/1999/xlink" content-type="dwc:verbatimCoordinates" xlink:type="simple"><named-content content-type="geo-json" specific-use="{&#34;type&#34;:&#34;Point&#34;,&#34;coordinates&#34;:[102.100000,29.130000]}" id="NCID0EIOCI" xlink:type="simple">29.13N 102.10E</named-content></named-content>, 1600m, 2.vii.1998/ 1998 China Expedition J. Farkac, D. Kral, A. Smetana &amp; J. Schneider” (<abbrev xmlns:xlink="http://www.w3.org/1999/xlink" content-type="collection" xlink:title="collection P. Pacholátko, Brno, Czech Republic" id="ABBRID0ENOCI" xlink:type="simple">CP</abbrev>), 8 ex. “Sichuan 1950 m Luding, Xin Shing 1.VI.1990 A. Vigna leg.” (<abbrev xmlns:xlink="http://www.w3.org/1999/xlink" content-type="collection" xlink:title="collection G. Sabatinelli, Prevessin, France" id="ABBRID0E3OCI" xlink:type="simple">CS</abbrev>), 1 ex. “Sichuan, Moxi Gongashan Mts. 28.VI.-2.VII.1994 Bolm lgt. 1650 m” (<abbrev xmlns:xlink="http://www.w3.org/1999/xlink" content-type="collection" xlink:title="collection P. Pacholátko, Brno, Czech Republic" id="ABBRID0ERPCI" xlink:type="simple">CP</abbrev>), 1 ex. “China, E Hubei, 7-10.V. Dabie Shan, <named-content xmlns:xlink="http://www.w3.org/1999/xlink" content-type="dwc:verbatimCoordinates" xlink:type="simple"><named-content content-type="geo-json" specific-use="{&#34;type&#34;:&#34;Point&#34;,&#34;coordinates&#34;:[115.800000,31.100000]}" id="NCID0E3PCI" xlink:type="simple">31.1N 115.8E</named-content></named-content> Wujiashan forest park Jaroslav Turna leg., 2004” (<named-content xmlns:xlink="http://www.w3.org/1999/xlink" content-type="dwc:institutional_code" xlink:type="simple">ZFMK</named-content>), 3 ♂♂ “China: Sichuan; Wolong Reserve, Sigulian Shan, <named-content xmlns:xlink="http://www.w3.org/1999/xlink" content-type="dwc:verbatimCoordinates" xlink:type="simple"><named-content content-type="geo-json" specific-use="{&#34;type&#34;:&#34;Point&#34;,&#34;coordinates&#34;:[103.100000,31.150000]}" id="NCID0EMQCI" xlink:type="simple">31°09'N 103°06'E</named-content></named-content> v.2006, 1500-1800m V. Siniaev” (<named-content xmlns:xlink="http://www.w3.org/1999/xlink" content-type="dwc:institutional_code" xlink:type="simple">ZFMK</named-content>), 12 ex. “Yunnan 2900-3500m <named-content xmlns:xlink="http://www.w3.org/1999/xlink" content-type="dwc:verbatimCoordinates" xlink:type="simple"><named-content content-type="geo-json" specific-use="{&#34;type&#34;:&#34;Point&#34;,&#34;coordinates&#34;:[100.120000,27.010000]}" id="NCID0E3QCI" xlink:type="simple">27.01N 100.12E</named-content></named-content> 1993 Yulongshan mts. 24-26/5. Vit Kuban leg.” (<abbrev xmlns:xlink="http://www.w3.org/1999/xlink" content-type="collection" xlink:title="collection P. Pacholátko, Brno, Czech Republic" id="ABBRID0EBRCI" xlink:type="simple">CP</abbrev>), 5 ex. “Yunnan 2200-2500m <named-content xmlns:xlink="http://www.w3.org/1999/xlink" content-type="dwc:verbatimCoordinates" xlink:type="simple"><named-content content-type="geo-json" specific-use="{&#34;type&#34;:&#34;Point&#34;,&#34;coordinates&#34;:[98.450000,24.570000]}" id="NCID0EMRCI" xlink:type="simple">24.57N 98.45E</named-content></named-content> 8-16/5 Gaoligong mts. Vit Kuban leg. 1995” (<abbrev xmlns:xlink="http://www.w3.org/1999/xlink" content-type="collection" xlink:title="collection P. Pacholátko, Brno, Czech Republic" id="ABBRID0ERRCI" xlink:type="simple">CP</abbrev>), 2 ex. “C-China, Shaanxi, Qinling Shan, 6km E of Xunyangba 1000-1300m, 23.V.-13.VI. Leg. C. Holzschuh 2000” (<abbrev xmlns:xlink="http://www.w3.org/1999/xlink" content-type="collection" xlink:title="collection P. Pacholátko, Brno, Czech Republic" id="ABBRID0EASCI" xlink:type="simple">CP</abbrev>), 6 ex. “C China, W Sichuan, Luding Xian, Moxi, 9-14.vii.1999, V. Benes leg.” (<abbrev xmlns:xlink="http://www.w3.org/1999/xlink" content-type="collection" xlink:title="collection P. Pacholátko, Brno, Czech Republic" id="ABBRID0EISCI" xlink:type="simple">CP</abbrev>), 1 ex. “China-Shaanxi, Daba Shan, Shou Man vil., <named-content xmlns:xlink="http://www.w3.org/1999/xlink" content-type="dwc:verbatimCoordinates" xlink:type="simple"><named-content content-type="geo-json" specific-use="{&#34;type&#34;:&#34;Point&#34;,&#34;coordinates&#34;:[108.566667,32.233333]}" id="NCID0ETSCI" xlink:type="simple">32°14'N, 108°34'E</named-content></named-content>, 25.v.-14.vi.2000, 1000m, Siniaev &amp; Plutenko leg.” (<abbrev xmlns:xlink="http://www.w3.org/1999/xlink" content-type="collection" xlink:title="collection P. Pacholátko, Brno, Czech Republic" id="ABBRID0EYSCI" xlink:type="simple">CP</abbrev>), 1 ex. “China: Yunnan prov., Gaoligongshan mts.; 90km W of Baoshan; S. Becvar leg.; 26.-29.v.1995” (<abbrev xmlns:xlink="http://www.w3.org/1999/xlink" content-type="collection" xlink:title="collection P. Pacholátko, Brno, Czech Republic" id="ABBRID0EATCI" xlink:type="simple">CP</abbrev>), 2 ex. “China, 1000-1300m, Shaanxi, Qinling mts., Xunyangba (6km E) 23,v.-13.vi.1998, J.H. Mashal leg. (<abbrev xmlns:xlink="http://www.w3.org/1999/xlink" content-type="collection" xlink:title="collection P. Pacholátko, Brno, Czech Republic" id="ABBRID0EITCI" xlink:type="simple">CP</abbrev>), 1 ex. (♀) “China, Daxue Shan Mts., Sichuan, Gongga Shan Mt., Moxi, 11-13.vii.1999, 1700m, <named-content xmlns:xlink="http://www.w3.org/1999/xlink" content-type="dwc:verbatimCoordinates" xlink:type="simple"><named-content content-type="geo-json" specific-use="{&#34;type&#34;:&#34;Point&#34;,&#34;coordinates&#34;:[102.100000,29.650000]}" id="NCID0ETTCI" xlink:type="simple">29°39'N, 102°06'E</named-content></named-content>, V. Siniaev &amp; A. Plutenko lgt.” (<abbrev xmlns:xlink="http://www.w3.org/1999/xlink" content-type="collection" xlink:title="collection P. Pacholátko, Brno, Czech Republic" id="ABBRID0EYTCI" xlink:type="simple">CP</abbrev>), 1 ex. “China: N-Yunnan Baiyungshan (Bai Railing Mts.) 2400 m Yong Ren, VII-2003 leg. Ying et al.” (<named-content xmlns:xlink="http://www.w3.org/1999/xlink" content-type="dwc:institutional_code" xlink:type="simple">ZFMK</named-content>), 1 ♂ “China: Hunan; Mupu Mt. 1600m, Pingjiang VIII-2003, leg. Li et al.” (<named-content xmlns:xlink="http://www.w3.org/1999/xlink" content-type="dwc:institutional_code" xlink:type="simple">ZFMK</named-content>), 2 ♀♀ “China West Sichuan Moximian Luding Co. 13.-18.7.94 Benes” (<named-content xmlns:xlink="http://www.w3.org/1999/xlink" content-type="dwc:institutional_code" xlink:type="simple">ZFMK</named-content>), 2 ex. (♀) “Yunnan 2000-3000m <named-content xmlns:xlink="http://www.w3.org/1999/xlink" content-type="dwc:verbatimCoordinates" xlink:type="simple"><named-content content-type="geo-json" specific-use="{&#34;type&#34;:&#34;Point&#34;,&#34;coordinates&#34;:[100.240000,25.110000]}" id="NCID0E2UCI" xlink:type="simple">25.11N 100.24E</named-content></named-content> Weibaoshan mts. W slope 25-28/6.92 Vit Kuban leg.” (<named-content xmlns:xlink="http://www.w3.org/1999/xlink" content-type="dwc:institutional_code" xlink:type="simple">ZFMK</named-content>), 1 ex. “Den Shiang Uen nr Ningyuenfu/ viii. 9-10-’28 8000-9500ft./ China DC Graham” (<named-content xmlns:xlink="http://www.w3.org/1999/xlink" content-type="dwc:institutional_code" xlink:type="simple">USNM</named-content>), 1 ex. Chengtu 1933/ Szechwan China DC Graham XI-28 alt. 1700ft.” (<named-content xmlns:xlink="http://www.w3.org/1999/xlink" content-type="dwc:institutional_code" xlink:type="simple">USNM</named-content>), 1 ex. “Yachow dist. May ‘28 Coll’r Chen Gih Uen/ Szechuen China DC Graham” (<named-content xmlns:xlink="http://www.w3.org/1999/xlink" content-type="dwc:institutional_code" xlink:type="simple">USNM</named-content>), 1 ex. “Kuanshan Szechwan China DC Graham 19-20-33 alt. 2200-5200ft.” (<named-content xmlns:xlink="http://www.w3.org/1999/xlink" content-type="dwc:institutional_code" xlink:type="simple">USNM</named-content>), 1 ♂, 2 ♀♀ “Heilongtan, Kunming, Yunnan, 5.IV.1956, 1900m, leg. Huang Keren <italic>etc.</italic>” (<abbrev xmlns:xlink="http://www.w3.org/1999/xlink" content-type="institution" xlink:title="Institute of Zoology, Chinese Academy of Sciences, Beijing, China" id="ABBRID0EKWCI" xlink:type="simple">IZAS</abbrev>), 1 ♂ “Heilongtan, Kunming, Yunnan, 5.IV.1956, 1900m, leg. Huang Keren” (<abbrev xmlns:xlink="http://www.w3.org/1999/xlink" content-type="institution" xlink:title="Institute of Zoology, Chinese Academy of Sciences, Beijing, China" id="ABBRID0ESWCI" xlink:type="simple">IZAS</abbrev>), 1 ♂ “Lomgmenhe, Xingshan, Hubei, 21.VI.1993, 1260m, leg. Li Hongxing” (<abbrev xmlns:xlink="http://www.w3.org/1999/xlink" content-type="institution" xlink:title="Institute of Zoology, Chinese Academy of Sciences, Beijing, China" id="ABBRID0EBXCI" xlink:type="simple">IZAS</abbrev>), 1 ♂ “Kunming, Yunnan, 7.VI.1955, 1900m, leg. Li Xiwen” (<abbrev xmlns:xlink="http://www.w3.org/1999/xlink" content-type="institution" xlink:title="Institute of Zoology, Chinese Academy of Sciences, Beijing, China" id="ABBRID0EQXCI" xlink:type="simple">IZAS</abbrev>), 1 ♂ “Menghai, Xishuangbanna, Yunnan, 18.VII.1958, 1200-1600m, leg. Wang Shuyong” (<abbrev xmlns:xlink="http://www.w3.org/1999/xlink" content-type="institution" xlink:title="Institute of Zoology, Chinese Academy of Sciences, Beijing, China" id="ABBRID0EYXCI" xlink:type="simple">IZAS</abbrev>), 1 ♂ “Institute of Agricultural Sciences, Bijie, Guizhou, leg. Yang, No. 55” (<abbrev xmlns:xlink="http://www.w3.org/1999/xlink" content-type="institution" xlink:title="Institute of Zoology, Chinese Academy of Sciences, Beijing, China" id="ABBRID0EAYCI" xlink:type="simple">IZAS</abbrev>), 1 ♂ “Botany Garden, Guiyang, Guizhou, 1981” (<abbrev xmlns:xlink="http://www.w3.org/1999/xlink" content-type="institution" xlink:title="Institute of Zoology, Chinese Academy of Sciences, Beijing, China" id="ABBRID0EIYCI" xlink:type="simple">IZAS</abbrev>), 1 ♂ “Louguantai, Qinling, 30.V.1951” (<abbrev xmlns:xlink="http://www.w3.org/1999/xlink" content-type="institution" xlink:title="Northwest A &amp; F University, Yangling, Shaanxi Province, China" id="ABBRID0EQYCI" xlink:type="simple">NWAFU</abbrev>), 1 ♂ “Mt. Taishan, Shangdong, 31.V.1956” (<abbrev xmlns:xlink="http://www.w3.org/1999/xlink" content-type="institution" xlink:title="Institute of Zoology, Chinese Academy of Sciences, Beijing, China" id="ABBRID0EVYCI" xlink:type="simple">IZAS</abbrev>), 1 ♂ “Xinxing, Luding, Sichuan, 15.VI.1983, 1900m, leg. Chen Yuanqing” (<abbrev xmlns:xlink="http://www.w3.org/1999/xlink" content-type="institution" xlink:title="Institute of Zoology, Chinese Academy of Sciences, Beijing, China" id="ABBRID0EEZCI" xlink:type="simple">IZAS</abbrev>), 1 ♂ “Yunlong, Yunnan, 20.VI.1981, 2450m, leg. Liao Subai” (<abbrev xmlns:xlink="http://www.w3.org/1999/xlink" content-type="institution" xlink:title="Institute of Zoology, Chinese Academy of Sciences, Beijing, China" id="ABBRID0ETZCI" xlink:type="simple">IZAS</abbrev>), 1 ♂ “Mts. Lushan, Yiyuan, Shandong, 19.V.2007, leg. Wang Fengyan, Wang Jiliang, Wu Qiqi” (<named-content xmlns:xlink="http://www.w3.org/1999/xlink" content-type="dwc:institutional_code" xlink:type="simple">HBUM</named-content>). <bold>MYANMAR</bold>: 2 ♂♂ “Myanmar (Burma) Provinz Kachin State Kanphat/ Grenze zu China 24.V.2006 leg. Michael Langer, Stefan Naumann &amp; Swen <!--PageBreak-->Loeffler coll. M. Langer/ Nachtfang/ 1642m <named-content xmlns:xlink="http://www.w3.org/1999/xlink" content-type="dwc:verbatimCoordinates" xlink:type="simple"><named-content content-type="geo-json" specific-use="{&#34;type&#34;:&#34;Point&#34;,&#34;coordinates&#34;:[98.576367,26.141867]}" id="NCID0EK1CI" xlink:type="simple">N26°08'512" E098°34'582"</named-content></named-content> “ (<named-content xmlns:xlink="http://www.w3.org/1999/xlink" content-type="dwc:institutional_code" xlink:type="simple">ZFMK</named-content>), 1 ♂ “Myanmar (Burma) Provinz Kachin State ca 20 km N von Panwar 23.V.2006 leg. Michael Langer, Stefan Naumann &amp; Swen Loeffler coll. M. Langer/ Nachtfang/ 2180m <named-content xmlns:xlink="http://www.w3.org/1999/xlink" content-type="dwc:verbatimCoordinates" xlink:type="simple"><named-content content-type="geo-json" specific-use="{&#34;type&#34;:&#34;Point&#34;,&#34;coordinates&#34;:[98.389217,25.721700]}" id="NCID0E11CI" xlink:type="simple">N25°43'302" E098°23'353"</named-content></named-content> “ (<named-content xmlns:xlink="http://www.w3.org/1999/xlink" content-type="dwc:institutional_code" xlink:type="simple">ZFMK</named-content>).</p></tp:treatment-sec><tp:treatment-sec sec-type="redescription" id="SECID0EH2CI"><title>Redescription.</title><p>Body length: 8.1 mm, length of elytra: 4.0 mm, body width: 3.8 mm. Body short-oval, black to dark brown, antenna yellow, dorsal surface except labroclypeus dull or with iridescent or greenish shine, pronotum and elytra glabrous.</p><p>Labroclypeus subtrapezoidal, distinctly wider than long, widest at base, lateral margins strongly convex, convergent anteriorly; anterior angles strongly rounded; anterior margin distinctly sinuate medially, margins moderately reflexed; surface with a convex transverse ridge, moderately shiny, coarsely and very densely punctate, with a few erect setae anteriorly; frontoclypeal suture finely incised, evenly curved; smooth area in front of eye convex, 1.5 times as wide as long; ocular canthus short and triangular (1/3 of ocular diameter), densely and finely punctate, with one terminal seta. Frons with fine and sparse punctures, with two long erect setae beside eyes. Eyes small, ratio diameter/ interocular width: 0.51. Antenna with ten antennomeres, club (♂) with four antennomeres and straight, slightly longer than remaining antennomeres combined. Mentum convexly elevated and flattened anteriorly.</p><p>Pronotum transverse, widest at base, lateral margins evenly convex and weakly convergent anteriorly; anterior angles distinctly produced and sharp, posterior angles blunt and moderately rounded at tip; anterior margin convex, with a very fine but complete marginal line; surface densely and finely punctate, glabrous, with minute setae in punctures (100× magnification); lateral border densely setose; hypomeron distinctly carinate basally, not produced ventrally. Scutellum triangular, with fine, dense punctures, glabrous.</p><p>Elytra oval, widest in posterior third, striae finely impressed, finely and densely punctate, intervals weakly convex, with dense, fine punctures concentrated along striae, glabrous except a few single, short setae on penultimate lateral interval; epipleural edge robust, ending at convex external apical angle of elytra, epipleura densely setose; apical border with a fine fringe of microtrichomes (visible at 100× magnification).</p><p>Ventral surface dull, finely and densely punctate; metasternum nearly glabrous except a few long robust setae on disc, punctures with minute setae (100× magnification); metacoxa glabrous, with a few single setae laterally; abdominal sternites finely and densely punctate, with a transverse row of coarse punctures, each bearing a short robust seta, last sternite half as long as penultimate one. Mesosternum between mesocoxae as wide as the mesofemur, with a semi-circular ridge bearing long setae. Ratio of length of metepisternum/ metacoxa: 1/ 1.49. Pygidium dull, strongly convex, finely and densely punctate, without smooth midline, with a few long setae along apical margin.</p><p>Legs short; femora moderately shiny, with two longitudinal rows of setae, finely and sparsely punctate, glabrous; metafemur with anterior margin acute, with a continuous, serrated line behind anterior edge, posterior margin smooth ventrally, in apical half only weakly widened, posterior margin smooth dorsally. Metatibia moderately wide and short, widest at middle, ratio of width/ length: 1/ 2.95; dorsal margin sharply <!--PageBreak-->carinate, with two groups of spines, basal group shortly behind middle, apical group at 4/5 of metatibial length, in basal half with a serrated line beside dorsal margin ending at basal group of spines, beside it with a few single short setae; lateral face longitudinally convex, finely and densely punctate, smooth along middle; ventral edge finely serrated, with three robust nearly equidistant setae; medial face smooth, apex interiorly near tarsal articulation bluntly truncate and slightly concavely sinuate. Tarsomeres sparsely and finely punctate dorsally, with sparse, short setae ventrally, neither laterally nor dorsally carinate; metatarsomeres with a strongly serrated ridge ventrally, glabrous; first metatarsomere slightly shorter than following two tarsomeres combined and one third of its length longer than dorsal tibial spur. Protibia short, bidentate, distal tooth sharply pointed at apex, external margin bluntly widened at middle; anterior claws symmetrical, basal tooth of inner claw sharply truncate at apex.</p><p>Aedeagus: Fig. <xref ref-type="fig" rid="F4">4E–G</xref>. Habitus: Fig. <xref ref-type="fig" rid="F4">4H</xref>.</p></tp:treatment-sec><tp:treatment-sec sec-type="variation" id="SECID0E52CI"><title>Variation.</title><p>The colour varies from totally black or reddish brown to black with reddish brown elytra. Female: Antennal club also composed of 3 antennomeres, however, the club is slightly shorter than in males, and the first joint of club is slightly shorter.</p></tp:treatment-sec><tp:treatment-sec><!--Section generated to contain objects referenced in tp:taxon-treatment.--><fig id="F4" position="float" orientation="portrait"><label>Figure 4.</label><caption><p>
          <bold>A–D</bold> <italic><tp:taxon-name><tp:taxon-name-part taxon-name-part-type="genus">Neoserica</tp:taxon-name-part> <tp:taxon-name-part taxon-name-part-type="species">tahianensis</tp:taxon-name-part></tp:taxon-name></italic> Ahrens, Fabrizi &amp; Liu, sp. n. (holotype) <bold>E–H</bold> <italic><tp:taxon-name><tp:taxon-name-part taxon-name-part-type="genus">Neoserica</tp:taxon-name-part> <tp:taxon-name-part taxon-name-part-type="species">silvestris</tp:taxon-name-part></tp:taxon-name></italic> Brenske (China: Nu Shan) <bold>A, E</bold> aedeagus, left side lateral view <bold>C, G</bold> aedeagus, right side lateral view <bold>B, F</bold> parameres, dorsal view <bold>D, H</bold> habitus. Scale bars: 0.5 mm. Habitus not to scale.</p></caption><graphic xmlns:xlink="http://www.w3.org/1999/xlink" xlink:href="zookeys-635-123-g004.jpg" position="float" orientation="portrait" xlink:type="simple" id="oo_112184.jpg"/></fig><fig id="F6" position="float" orientation="portrait"><label>Figure 6.</label><caption><p>Distribution of the species of the <italic><tp:taxon-name><tp:taxon-name-part taxon-name-part-type="genus">Neoserica</tp:taxon-name-part> <tp:taxon-name-part taxon-name-part-type="species">obscura</tp:taxon-name-part></tp:taxon-name></italic>, <italic><tp:taxon-name><tp:taxon-name-part taxon-name-part-type="genus">Neoserica</tp:taxon-name-part> <tp:taxon-name-part taxon-name-part-type="species">lubrica</tp:taxon-name-part></tp:taxon-name></italic> and <italic><tp:taxon-name><tp:taxon-name-part taxon-name-part-type="genus">Neoserica</tp:taxon-name-part> <tp:taxon-name-part taxon-name-part-type="species">silvestris</tp:taxon-name-part></tp:taxon-name></italic> groups [in China].</p></caption><graphic xmlns:xlink="http://www.w3.org/1999/xlink" xlink:href="zookeys-635-123-g006.jpg" position="float" orientation="portrait" xlink:type="simple" id="oo_112186.jpg"/></fig></tp:treatment-sec></tp:taxon-treatment>
